# Supplementary material for: Bis[triaqua­(1H-1,2,4-triazole-3,5-dicarboxyl­ato-κ2 O 3,N 4)copper(II)] di-μ-aqua-bis­[diaqua­(1H-1,2,4-triazole-3,5-dicarboxyl­ato-κ2 O 3,N 4)copper(II)]
Source: Acta Crystallogr Sect E Struct Rep Online. 2009 Jul 15;65(Pt 8):m928–9. doi: 10.1107/S1600536809026993 (PMC2977176; doi:10.1107/S1600536809026993)
Supplement: Supplementary file 2 [file e-65-0m928-Isup2.hkl]

# 
# h,k,l, Fc-squared, Fo-squared, sigma(Fo-squared) and status flag 
# 
data_I
_shelx_title ' b  in P21/c' 
_shelx_refln_list_code          4 
_shelx_F_calc_maximum      272.50 
_exptl_crystal_F_000      1095.70 
_reflns_d_resolution_high  0.8409 
 
loop_ 
 _symmetry_equiv_pos_as_xyz 
 'x, y, z' 
 '-x, y+1/2, -z+1/2' 
 '-x, -y, -z' 
 'x, -y-1/2, z-1/2' 
 
_cell_length_a    12.0560 
_cell_length_b    11.4320 
_cell_length_c    14.9580 
_cell_angle_alpha  90.000 
_cell_angle_beta  123.650 
_cell_angle_gamma  90.000 
 
_shelx_F_squared_multiplier     1.000 
 
loop_ 
 _refln_index_h 
 _refln_index_k 
 _refln_index_l 
 _refln_F_squared_calc 
 _refln_F_squared_meas 
 _refln_F_squared_sigma 
 _refln_observed_status 
   1   0   0       35.72       57.41      7.69 o 
   2   0   0    29195.16    29849.17    597.69 o 
   3   0   0       20.55       24.90      3.84 o 
   4   0   0    35571.25    38905.44    510.18 o 
   5   0   0       15.73       12.86      6.20 o 
   6   0   0    23411.67    25065.89    294.10 o 
   7   0   0       84.48      111.43     10.91 o 
   8   0   0    11072.53    11896.06    329.81 o 
   9   0   0      150.59      143.84     16.67 o 
  10   0   0      939.02      865.06     36.11 o 
  11   0   0       79.83       47.13     11.53 o 
   1   1   0      973.23      767.68     23.58 o 
   2   1   0     9225.92     8441.66     45.79 o 
   3   1   0     1178.94      844.33     16.06 o 
   4   1   0     5606.31     5924.95     43.39 o 
   5   1   0        1.63        5.62      3.73 o 
   6   1   0        3.74       11.38      4.51 o 
   7   1   0      840.57      849.69     41.61 o 
   8   1   0      321.45      354.90     21.99 o 
   9   1   0      240.00      220.36     16.61 o 
  10   1   0     1704.13     1671.96     50.38 o 
  11   1   0       94.88       59.46      9.86 o 
   0   2   0    14195.75    13416.95    214.82 o 
   1   2   0     2876.14     2635.29     33.08 o 
   2   2   0     3316.78     3064.00     16.77 o 
   3   2   0     2518.14     2841.18     18.56 o 
   4   2   0      110.36      316.26     10.20 o 
   5   2   0     6985.80     7062.27    122.44 o 
   6   2   0     8149.91     8239.77     87.58 o 
   7   2   0     6579.97     7408.02    152.43 o 
   8   2   0     3601.80     3755.94     52.85 o 
   9   2   0     1086.62     1062.04     36.21 o 
  10   2   0      440.43      465.51     21.82 o 
  11   2   0      537.19      544.25     29.43 o 
   1   3   0     7015.84     6857.89     76.37 o 
   2   3   0     7855.48     7492.28     61.12 o 
   3   3   0       82.75       34.03      4.10 o 
   4   3   0      678.06      614.04     14.78 o 
   5   3   0     2556.39     2584.40     46.53 o 
   6   3   0        8.21       20.78      5.13 o 
   7   3   0     2587.31     2757.61    127.03 o 
   8   3   0     3551.56     3616.44     67.34 o 
   9   3   0      587.78      635.40     30.04 o 
  10   3   0      503.28      491.35     28.34 o 
  11   3   0     1918.33     1983.52     76.91 o 
   0   4   0       31.61       13.64      3.53 o 
   1   4   0    20155.31    18456.71    196.26 o 
   2   4   0      345.13      425.61     21.68 o 
   3   4   0     1342.39      939.31     19.77 o 
   4   4   0     1159.77     1966.90     62.62 o 
   5   4   0    24654.67    25927.63    348.13 o 
   6   4   0      246.45      299.02     21.92 o 
   7   4   0     9116.91     9546.47    251.65 o 
   8   4   0     1239.99     1303.56     95.24 o 
   9   4   0     7693.83     8240.58    169.76 o 
  10   4   0      223.59      160.34     22.91 o 
  11   4   0      382.90      392.80     23.87 o 
   1   5   0    12756.85    13063.43     90.20 o 
   2   5   0       13.61       15.31      4.99 o 
   3   5   0      117.20      114.28      7.76 o 
   4   5   0        4.91       21.01      5.49 o 
   5   5   0     1894.28     2088.27     54.97 o 
   6   5   0       62.41       70.30      8.64 o 
   7   5   0      365.53      383.50     29.77 o 
   8   5   0      207.35      191.01     15.28 o 
   9   5   0     3155.87     3032.51     86.62 o 
  10   5   0       48.23       34.24      7.70 o 
  11   5   0      384.33      436.16     31.03 o 
   0   6   0      416.45      501.68     38.65 o 
   1   6   0    47675.01    42946.76   2461.70 o 
   2   6   0      292.74      402.48     21.23 o 
   3   6   0    31277.24    31362.07    326.24 o 
   4   6   0      223.81      241.81     16.52 o 
   5   6   0     3930.69     3779.59     99.07 o 
   6   6   0      322.87      359.87     23.66 o 
   7   6   0     6765.68     6946.40    100.01 o 
   8   6   0       16.98       16.27      9.70 o 
   9   6   0      427.55      460.22     23.23 o 
  10   6   0      197.93      149.17     13.66 o 
   1   7   0      364.02      390.95     23.08 o 
   2   7   0      379.38      419.30     27.68 o 
   3   7   0      276.34      263.93     17.46 o 
   4   7   0       12.67       41.21      8.20 o 
   5   7   0     1417.69     1193.05     51.56 o 
   6   7   0     2428.32     2383.14     96.63 o 
   7   7   0      141.59      147.09     12.74 o 
   8   7   0      540.81      576.75     30.01 o 
   9   7   0     1585.78     1509.09     51.55 o 
  10   7   0     1152.01     1141.91     60.44 o 
   0   8   0    12871.88    13060.05    277.18 o 
   1   8   0      893.46      805.79     54.91 o 
   2   8   0     8953.18     9629.25    219.36 o 
   3   8   0     2063.50     2202.59     89.99 o 
   4   8   0    12564.75    13786.63    283.19 o 
   5   8   0      731.79      763.04     35.51 o 
   6   8   0     6856.19     6837.26    114.71 o 
   7   8   0       52.70       52.84     10.21 o 
   8   8   0     4131.92     3863.63     84.35 o 
   9   8   0      648.84      747.41    112.78 o 
   1   9   0       44.26       73.45     13.61 o 
   2   9   0      109.11       94.66     14.75 o 
   3   9   0       81.82      111.68     10.32 o 
   4   9   0      686.53      661.47     27.25 o 
   5   9   0      156.58      199.66     22.60 o 
   6   9   0      164.92      154.75     16.80 o 
   7   9   0      199.68      147.97     13.76 o 
   8   9   0      912.81      868.00     45.34 o 
   0  10   0      466.69      533.69     34.84 o 
   1  10   0        7.05       11.90      8.69 o 
   2  10   0     9601.34     9607.35    209.33 o 
   3  10   0       79.99      122.41     14.91 o 
   4  10   0      885.29      914.30     39.03 o 
   5  10   0        8.18       54.78      9.52 o 
   6  10   0     5935.91     6049.14    141.52 o 
   7  10   0      136.74      101.31     10.72 o 
   8  10   0     2655.69     2631.40     88.63 o 
   1  11   0      220.88      206.35     16.15 o 
   2  11   0      144.93      178.72     13.69 o 
   3  11   0       11.68       23.41      8.43 o 
   4  11   0      610.44      616.02     29.45 o 
   5  11   0     1238.01     1151.26     44.85 o 
   6  11   0       82.84      114.01     13.46 o 
   7  11   0      263.19      221.83     18.72 o 
   0  12   0     5357.31     4623.08    979.38 o 
   1  12   0     1395.36     1456.76     88.34 o 
   2  12   0     3123.16     3112.11     75.44 o 
   3  12   0      147.72      146.79     12.09 o 
   4  12   0     3244.93     3274.00     95.13 o 
   5  12   0      651.69      610.77     31.71 o 
   1  13   0      687.08      703.31     51.86 o 
   2  13   0        3.12       25.86     10.87 o 
   3  13   0      680.74      639.09     31.91 o 
 -12   1   1        8.17        6.52      4.21 o 
 -11   1   1      733.24      765.94     40.50 o 
 -10   1   1      188.12      163.05     14.18 o 
  -9   1   1     6475.22     6466.35     95.47 o 
  -8   1   1       41.25       24.61      6.85 o 
  -7   1   1    24016.30    25850.00    222.41 o 
  -6   1   1      545.76      527.28     19.14 o 
  -5   1   1     3416.38     3051.09     31.44 o 
  -4   1   1      748.42      819.32      9.20 o 
  -3   1   1    35269.52    35320.32    307.52 o 
  -2   1   1      496.49      756.47     24.36 o 
  -1   1   1    12299.75    10973.92    204.28 o 
   0   1   1      188.73      110.61      9.62 o 
   2   1   1       11.81      107.90      7.68 o 
   3   1   1     3567.61     3301.34     32.41 o 
   4   1   1     1150.07     1113.40     35.20 o 
   5   1   1     3145.43     3182.60     36.53 o 
   6   1   1      749.87      777.79     29.31 o 
   7   1   1     2593.70     2756.81     56.39 o 
   8   1   1      701.03      649.28     28.66 o 
   9   1   1      176.67      207.29     15.21 o 
  10   1   1       77.65       97.23     10.30 o 
  11   1   1       37.21       55.01     15.31 o 
 -12   2   1       15.14       55.87     15.24 o 
 -11   2   1      519.63      452.02     24.49 o 
 -10   2   1      401.14      415.68     24.42 o 
  -9   2   1     1060.91     1071.25     41.64 o 
  -8   2   1       14.96       18.28      6.10 o 
  -7   2   1     2339.73     2235.78     80.60 o 
  -6   2   1       37.38       20.89      5.09 o 
  -5   2   1    11767.98    11334.86    130.25 o 
  -4   2   1     2611.88     2345.40     21.74 o 
  -3   2   1     3728.70     3837.92     23.98 o 
  -2   2   1       11.59       43.66      6.25 o 
  -1   2   1      837.63      767.24      6.88 o 
   0   2   1     5816.17     4833.97     68.77 o 
   1   2   1     3341.65     2525.24     19.33 o 
   2   2   1     3125.64     2345.86     27.10 o 
   3   2   1       45.71       18.17      4.28 o 
   4   2   1     3260.07     3158.78     22.81 o 
   5   2   1     1234.82     1248.60     34.92 o 
   6   2   1     8432.71     8510.57     77.55 o 
   7   2   1     3888.07     3731.83     75.13 o 
   8   2   1     1566.82     1477.90     56.76 o 
   9   2   1     2575.83     2486.54     99.15 o 
  10   2   1      289.51      308.40     17.78 o 
  11   2   1     1655.90     1644.53     56.99 o 
 -12   3   1     1598.85     1478.89     59.21 o 
 -11   3   1      938.93      867.83     74.33 o 
 -10   3   1     1610.41     1731.69     47.55 o 
  -9   3   1      869.10      847.52     37.08 o 
  -8   3   1    11503.28    12798.48    309.12 o 
  -7   3   1     1273.13     1424.56     56.74 o 
  -6   3   1     2669.54     2518.82     38.65 o 
  -5   3   1     4030.15     4345.75     65.03 o 
  -4   3   1     7128.68     7257.24     71.23 o 
  -3   3   1     1077.85     1000.29     17.05 o 
  -2   3   1    42893.00    42533.43    961.14 o 
  -1   3   1     5201.30     5450.13     81.11 o 
   0   3   1     7871.30     7533.89     45.88 o 
   1   3   1      146.94      155.52      5.43 o 
   2   3   1      294.96      310.03      7.55 o 
   3   3   1     1563.21     1436.70     24.35 o 
   4   3   1     4106.54     4315.15     29.96 o 
   5   3   1     2140.06     1936.94     47.05 o 
   6   3   1     9520.23    10046.66    149.17 o 
   7   3   1     1447.55     1608.14     54.60 o 
   8   3   1      185.82      180.63     13.93 o 
   9   3   1      727.27      735.30     29.14 o 
  10   3   1     1060.98      998.31     38.54 o 
  11   3   1      128.04      171.50     14.74 o 
 -11   4   1      115.22      101.95     10.79 o 
 -10   4   1      939.24      971.24     26.46 o 
  -9   4   1       93.48      104.56     12.83 o 
  -8   4   1     2682.16     2596.42    111.88 o 
  -7   4   1        0.10       11.73     11.56 o 
  -6   4   1     1417.84     1437.17     44.43 o 
  -5   4   1      103.62      125.89     13.78 o 
  -4   4   1     8790.03     9352.90    130.75 o 
  -3   4   1        8.93       12.57      4.09 o 
  -2   4   1    19092.51    17864.80    172.61 o 
  -1   4   1      210.62      164.48      5.80 o 
   0   4   1       89.09       77.03      3.74 o 
   1   4   1     1005.19      891.89     15.48 o 
   2   4   1     2937.71     3531.73     45.77 o 
   3   4   1      603.96      559.80     14.95 o 
   4   4   1     8070.06     8341.57     82.96 o 
   5   4   1      915.19      838.11     26.10 o 
   6   4   1      482.95      420.42     17.13 o 
   7   4   1      891.02      893.83     38.55 o 
   8   4   1     2696.48     2552.30     46.70 o 
   9   4   1      270.18      242.58     16.51 o 
  10   4   1      887.83      940.58     34.28 o 
 -11   5   1       44.30       73.08     11.18 o 
 -10   5   1     3589.53     3836.46     86.16 o 
  -9   5   1       20.78       63.84     12.96 o 
  -8   5   1    10073.55     9713.55    168.18 o 
  -7   5   1      136.40      112.53     10.76 o 
  -6   5   1     9007.04     9202.28    156.46 o 
  -5   5   1       42.04       39.13      7.79 o 
  -4   5   1    14856.86    14033.84    146.07 o 
  -3   5   1       42.46       21.84      4.20 o 
  -2   5   1    41253.02    42833.82    589.79 o 
  -1   5   1       68.58      136.51      9.20 o 
   0   5   1    21884.65    22922.94    300.32 o 
   1   5   1       45.47      433.94     22.92 o 
   2   5   1     7111.89     6971.69     71.34 o 
   3   5   1      297.99      318.86     12.92 o 
   4   5   1     6977.27     7329.14     62.34 o 
   5   5   1      341.27      387.43     20.78 o 
   6   5   1     1374.92     1342.93     54.01 o 
   7   5   1      815.07      762.55     37.21 o 
   8   5   1      121.53      147.54     11.15 o 
   9   5   1      300.81      290.54     23.21 o 
  10   5   1      461.00      400.31     25.90 o 
 -11   6   1      133.29      139.92     16.26 o 
 -10   6   1       35.61       34.36      8.47 o 
  -9   6   1       23.15       25.39     13.98 o 
  -8   6   1     1800.50     1606.61     37.29 o 
  -7   6   1      229.42      238.46     16.12 o 
  -6   6   1      402.94      349.87     21.74 o 
  -5   6   1       84.86       94.57      9.34 o 
  -4   6   1     1663.66     1630.88     43.30 o 
  -3   6   1     2262.21     2371.21     45.16 o 
  -2   6   1     2086.17     2409.20     43.15 o 
   0   6   1     1259.35     1024.77     30.10 o 
   1   6   1     5458.21     5184.42    143.69 o 
   2   6   1     6789.61     6226.46    120.47 o 
   3   6   1     3767.93     3901.31     58.60 o 
   4   6   1      235.62      238.19     15.06 o 
   5   6   1     1336.57     1439.76     51.81 o 
   6   6   1      401.41      452.41     17.25 o 
   7   6   1     1183.57      961.98     73.23 o 
   8   6   1       19.55       18.51     10.45 o 
   9   6   1      271.08      298.06     20.50 o 
  10   6   1       54.71       55.55     15.76 o 
 -10   7   1     3101.25     3058.05    132.52 o 
  -9   7   1      978.98      909.27     58.73 o 
  -8   7   1      725.00      628.58     31.92 o 
  -7   7   1      175.87      204.22     25.78 o 
  -6   7   1     2292.56     2298.33     49.24 o 
  -5   7   1      240.99      316.29     20.91 o 
  -4   7   1     4298.99     4477.50    120.84 o 
  -3   7   1     1552.20     1612.78     48.24 o 
  -2   7   1     5132.32     5297.82    153.39 o 
  -1   7   1     1650.27     1718.06     46.35 o 
   0   7   1     1267.04     1232.83     38.76 o 
   1   7   1      206.61      186.27     13.11 o 
   2   7   1     1447.16     1061.10    155.91 o 
   3   7   1     1267.52     1315.44     40.25 o 
   4   7   1     3367.72     3401.64     63.62 o 
   5   7   1     5883.57     5896.08    151.65 o 
   6   7   1       11.84       43.79      6.33 o 
   7   7   1      435.88      384.75     23.07 o 
   8   7   1       29.36       34.56      6.70 o 
   9   7   1       21.08       23.60     12.68 o 
 -10   8   1      190.92      200.85     18.38 o 
  -9   8   1       43.11       29.19      9.45 o 
  -8   8   1       19.70       36.74      9.20 o 
  -7   8   1      200.69      191.01     15.35 o 
  -6   8   1      518.53      470.37     25.83 o 
  -5   8   1      189.58      212.09     16.42 o 
  -4   8   1      413.68      419.53     51.47 o 
  -3   8   1     1019.90     1087.60     41.23 o 
  -2   8   1     1167.25      962.50     64.78 o 
  -1   8   1      382.50      306.32     18.47 o 
   0   8   1     1190.57     1239.32     41.40 o 
   1   8   1     4383.01     4350.88    192.16 o 
   2   8   1      551.05      555.53     34.29 o 
   3   8   1    10453.09     9892.21    331.46 o 
   4   8   1      886.15      858.49     45.04 o 
   5   8   1     5293.61     5415.55     95.32 o 
   6   8   1      376.64      317.18     22.51 o 
   7   8   1      448.84      468.74     25.33 o 
   8   8   1      873.12      812.81     57.11 o 
   9   8   1     1181.42     1146.51     41.49 o 
  -9   9   1     3753.88     3777.77     93.57 o 
  -8   9   1       11.28       50.61     11.03 o 
  -7   9   1     3845.03     4168.96    141.69 o 
  -6   9   1        0.49       23.19     18.04 o 
  -5   9   1     7882.62     7710.97    135.69 o 
  -4   9   1       26.12      185.09     29.00 o 
  -3   9   1     2762.60     2932.60     80.10 o 
  -2   9   1        2.25      158.05     16.67 o 
  -1   9   1    12749.83    13286.99    225.08 o 
   0   9   1       26.71       24.79     10.48 o 
   1   9   1      269.52      349.59     21.11 o 
   2   9   1      167.07      313.09     20.76 o 
   3   9   1     3065.96     2971.04     48.13 o 
   4   9   1      393.08      517.90     25.08 o 
   5   9   1     3173.35     3186.15     72.16 o 
   6   9   1      553.14      583.52     29.82 o 
   7   9   1      125.94      127.27     13.40 o 
   8   9   1      178.23      181.79     17.83 o 
  -8  10   1       14.74       17.77     13.56 o 
  -7  10   1        4.98       25.63     11.57 o 
  -6  10   1      170.75      160.58     15.78 o 
  -5  10   1     1395.19     1362.97     29.53 o 
  -4  10   1        8.65       29.90      7.84 o 
  -3  10   1     2141.22     2106.00     41.32 o 
  -2  10   1      631.01      671.18     26.75 o 
  -1  10   1      233.65      176.35     10.90 o 
   0  10   1       33.47       23.99      9.41 o 
   1  10   1        7.76       27.75     12.91 o 
   2  10   1       97.22       75.63     14.89 o 
   3  10   1      561.43      450.92     21.62 o 
   4  10   1      102.66      128.06     10.46 o 
   5  10   1      149.52      120.69     12.51 o 
   6  10   1      329.98      312.51     27.56 o 
   7  10   1       92.91       90.74     15.29 o 
  -7  11   1     1508.06     1400.92     38.96 o 
  -6  11   1       90.49       38.11      8.89 o 
  -5  11   1     5996.83     6085.38     97.89 o 
  -4  11   1      311.37      293.36     18.37 o 
  -3  11   1     3213.83     3351.08    101.07 o 
  -2  11   1       88.94      104.10     11.21 o 
  -1  11   1     6314.41     6096.41    228.27 o 
   0  11   1      163.31      222.47     20.87 o 
   1  11   1     2409.28     2165.92     94.09 o 
   2  11   1       65.91       76.72     17.73 o 
   3  11   1     2418.93     2314.32     54.45 o 
   4  11   1      267.25      278.84     22.33 o 
   5  11   1      108.42      108.90     12.41 o 
   6  11   1      280.30      281.38     23.43 o 
  -6  12   1      237.13      209.14     20.05 o 
  -5  12   1       55.73       37.48      8.97 o 
  -4  12   1     2128.78     1879.15    179.20 o 
  -3  12   1      170.55      118.91     15.22 o 
  -2  12   1     3117.90     3117.67     75.77 o 
  -1  12   1      402.54      423.53     20.09 o 
   0  12   1     4495.49     3889.29    356.52 o 
   1  12   1      311.28      349.04     20.12 o 
   2  12   1     2148.81     2036.43    124.73 o 
   3  12   1      319.61      311.55     26.64 o 
   4  12   1     2770.80     2476.57     59.90 o 
   5  12   1      370.44      389.60     28.63 o 
  -3  13   1      370.32      471.70     59.08 o 
  -2  13   1      315.25      293.27     18.84 o 
  -1  13   1       52.94      119.43     17.17 o 
   0  13   1      407.69      390.55     22.25 o 
   1  13   1      337.47      378.05     21.20 o 
   2  13   1      947.63     1013.65     31.69 o 
 -12   0   2     1323.33     1265.46     50.59 o 
 -11   0   2      436.59      431.80     50.60 o 
 -10   0   2       15.81       23.73     10.22 o 
  -9   0   2      128.47      151.90     20.52 o 
  -8   0   2       23.18       96.67     12.84 o 
  -7   0   2      458.01      446.73     22.13 o 
  -6   0   2     7444.52     8788.74     77.05 o 
  -5   0   2      209.30      177.59     16.57 o 
  -4   0   2     1239.35     1514.80     14.14 o 
  -3   0   2      124.50       84.10      6.84 o 
  -2   0   2     3576.57     3604.08     57.85 o 
  -1   0   2      426.49      332.75      9.74 o 
   0   0   2       46.50      350.28      8.61 o 
   1   0   2     1269.83     1631.68     90.14 o 
   2   0   2     2762.91     2834.54     22.32 o 
   3   0   2     1388.93     1107.23     54.58 o 
   4   0   2      285.27      231.52     13.31 o 
   5   0   2      686.88      606.47     25.68 o 
   6   0   2     7939.94     8850.21    102.08 o 
   7   0   2      518.29      554.78     47.20 o 
   8   0   2       28.03       40.65      8.74 o 
   9   0   2      143.05      183.66     19.50 o 
  10   0   2       13.64       28.11      9.70 o 
 -12   1   2      118.42      125.58     13.95 o 
 -11   1   2        4.13       14.86      6.62 o 
 -10   1   2      340.38      312.40     21.29 o 
  -9   1   2      442.74      413.40     26.39 o 
  -8   1   2       43.20       81.15      9.13 o 
  -7   1   2     3199.68     3350.19     52.81 o 
  -6   1   2      305.00      381.12     10.54 o 
  -5   1   2     1396.24     1276.03     23.29 o 
  -4   1   2       22.85       34.09      3.73 o 
  -3   1   2     4923.06     4184.13     40.60 o 
  -2   1   2      502.35      353.80      6.81 o 
  -1   1   2     7248.69     5397.55     71.03 o 
   0   1   2       16.34       32.45      2.86 o 
   1   1   2     6385.45     5910.64     75.65 o 
   2   1   2       64.23       11.07      2.07 o 
   3   1   2     2483.81     2068.25     49.90 o 
   4   1   2        5.75       20.92      3.66 o 
   5   1   2     1164.42     1049.92     38.83 o 
   6   1   2      117.28      111.64      8.10 o 
   7   1   2     1018.72     1006.58     44.80 o 
   8   1   2      224.27      234.44     15.88 o 
   9   1   2       87.67       93.89     10.59 o 
  10   1   2      141.67      149.86     12.04 o 
 -12   2   2      797.11      793.13     37.22 o 
 -11   2   2      720.44      627.55     49.11 o 
 -10   2   2     1155.78     1156.71     49.80 o 
  -9   2   2      473.98      589.54     32.34 o 
  -8   2   2      504.97      511.30     31.89 o 
  -7   2   2       51.41       73.01      6.56 o 
  -6   2   2     4942.96     5653.77     74.40 o 
  -5   2   2     4293.38     5144.01     60.96 o 
  -4   2   2     6913.34     7405.66     35.41 o 
  -3   2   2     1164.45     1206.68     13.29 o 
  -2   2   2     1968.05     2014.48     19.37 o 
  -1   2   2      295.84      260.83      7.11 o 
   0   2   2       75.11      153.46      7.26 o 
   1   2   2        8.41       36.62      5.87 o 
   2   2   2      539.92      486.20     10.98 o 
   3   2   2     2650.67     2453.04     68.49 o 
   4   2   2     1163.28     1337.80     39.19 o 
   5   2   2     2537.52     3025.49     99.72 o 
   6   2   2     1422.27     1765.93    105.94 o 
   7   2   2       69.83      102.24      9.57 o 
   8   2   2        9.79       24.52      7.12 o 
   9   2   2       21.70       23.19      5.47 o 
  10   2   2      112.36       82.57     15.17 o 
 -12   3   2      257.20      250.18     20.05 o 
 -11   3   2     2037.01     2044.15     54.55 o 
 -10   3   2     1141.26      884.56     60.72 o 
  -9   3   2     2928.75     2948.51     91.50 o 
  -8   3   2     1972.68     1961.97     68.33 o 
  -7   3   2     6252.50     6174.49     76.35 o 
  -6   3   2     3437.69     3108.89     41.18 o 
  -5   3   2     9565.98     9400.13    129.27 o 
  -4   3   2     2998.35     3025.59     70.16 o 
  -3   3   2     5732.98     5375.09     28.29 o 
  -2   3   2     9955.75     8542.44     60.21 o 
  -1   3   2     6071.66     6278.61     57.01 o 
   0   3   2     3717.77     3115.42     32.59 o 
   1   3   2     4989.92     4446.25     35.08 o 
   2   3   2     6907.73     5710.66     47.32 o 
   3   3   2     3717.29     3476.23     27.39 o 
   4   3   2     2917.36     2783.98     72.41 o 
   5   3   2     7995.41     7812.89     94.95 o 
   6   3   2     1862.50     1644.21     60.13 o 
   7   3   2     2541.79     2572.27     54.92 o 
   8   3   2      465.91      411.90     25.08 o 
   9   3   2      560.28      594.63     39.27 o 
  10   3   2      532.52      505.63     25.85 o 
 -12   4   2       90.99       83.41     14.68 o 
 -11   4   2      997.64      968.25     32.45 o 
 -10   4   2       78.59      105.29     16.39 o 
  -9   4   2     4461.81     4875.33    103.85 o 
  -8   4   2      437.08      433.19     26.65 o 
  -7   4   2     1212.57     1174.57     43.64 o 
  -6   4   2      699.00      759.44     29.83 o 
  -5   4   2     2803.14     2990.94     59.15 o 
  -4   4   2       23.86       41.05      7.45 o 
  -3   4   2      706.06      590.23     12.56 o 
  -2   4   2      777.73     1491.75     31.32 o 
  -1   4   2       44.78       80.08      3.41 o 
   0   4   2        0.76       10.31      3.68 o 
   1   4   2     1645.38     1691.72     29.76 o 
   2   4   2     2080.47     2494.97     68.31 o 
   3   4   2       39.66      104.74     10.89 o 
   4   4   2      712.70      634.05     17.41 o 
   5   4   2      985.54      960.22     28.15 o 
   6   4   2     1345.98     1323.60     49.50 o 
   7   4   2      664.48      685.25     28.66 o 
   8   4   2      622.89      575.07     29.51 o 
   9   4   2      622.48      697.29     32.88 o 
  10   4   2      117.67      134.91     13.38 o 
 -11   5   2      377.15      372.15     19.71 o 
 -10   5   2      179.27      182.19     19.84 o 
  -9   5   2       71.50       64.84      9.75 o 
  -8   5   2        3.21       25.40      9.57 o 
  -7   5   2      801.90      792.61     29.24 o 
  -6   5   2      268.28      267.18     17.61 o 
  -5   5   2      803.79      868.53     25.65 o 
  -4   5   2      351.94      304.00     15.87 o 
  -3   5   2      762.95      904.04     23.75 o 
  -2   5   2      640.54      708.60     25.96 o 
  -1   5   2     4248.23     4049.81     44.06 o 
   0   5   2      533.17      653.79     27.64 o 
   1   5   2     2490.58     2483.65     58.92 o 
   2   5   2      648.36      569.62     21.20 o 
   3   5   2      428.69      421.42     13.09 o 
   4   5   2       38.38       33.40      5.90 o 
   5   5   2      298.94      314.83     13.93 o 
   6   5   2      439.86      363.45     24.63 o 
   7   5   2       41.16       62.61     11.22 o 
   8   5   2       11.12       15.44      7.59 o 
   9   5   2       98.62      110.77     14.56 o 
  10   5   2      100.73       71.54     12.96 o 
 -11   6   2      587.33      538.27     26.54 o 
 -10   6   2       95.51      128.04     11.90 o 
  -9   6   2      703.80      665.10     46.88 o 
  -8   6   2       11.90       39.60      6.98 o 
  -7   6   2      886.22      902.31     38.15 o 
  -6   6   2       47.26       41.07     13.59 o 
  -5   6   2     2494.49     2586.89     67.38 o 
  -4   6   2       40.12       57.04     10.20 o 
  -3   6   2     3083.65     3317.96     63.45 o 
  -2   6   2     1976.31     2676.99     56.68 o 
  -1   6   2       43.35      118.46     17.76 o 
   0   6   2      177.35      210.35     11.64 o 
   1   6   2        0.11       40.55     13.34 o 
   2   6   2      140.89      440.97     20.87 o 
   3   6   2      488.66      506.40     22.59 o 
   4   6   2      661.65      621.71     24.04 o 
   5   6   2     1464.32     1541.99     54.95 o 
   6   6   2      137.83      157.55     14.50 o 
   7   6   2     1281.49     1234.90     29.15 o 
   8   6   2       49.40       69.93     12.17 o 
   9   6   2      331.43      312.94     34.58 o 
 -11   7   2        8.97       36.60     12.35 o 
 -10   7   2      885.58      958.19     45.75 o 
  -9   7   2      191.52      193.72     16.25 o 
  -8   7   2      677.93      740.85     36.14 o 
  -7   7   2      100.27       93.60      8.13 o 
  -6   7   2      934.47      847.68     52.47 o 
  -5   7   2     1311.80     1335.78     45.29 o 
  -4   7   2     9558.33     9921.00    133.23 o 
  -3   7   2     2504.19     2600.51    102.67 o 
  -2   7   2     7819.00     7508.60    111.43 o 
  -1   7   2      993.15      977.68     31.73 o 
   0   7   2     2225.96     2190.58     64.64 o 
   1   7   2      295.31      264.11     15.20 o 
   2   7   2     3869.50     3669.69     65.27 o 
   3   7   2     1514.22     1454.17     53.37 o 
   4   7   2     6748.14     6939.74    120.30 o 
   5   7   2      963.33      940.50     42.73 o 
   6   7   2      448.11      421.49     23.23 o 
   7   7   2       10.47       11.84      6.73 o 
   8   7   2      105.72      116.24     15.12 o 
   9   7   2       47.25       69.36     13.54 o 
 -10   8   2      856.63      869.54     42.29 o 
  -9   8   2       34.87       34.87      8.19 o 
  -8   8   2       98.55       99.56     10.48 o 
  -7   8   2       20.86       33.38      6.42 o 
  -6   8   2     1401.49     1325.32     51.73 o 
  -5   8   2      272.60      352.13     46.71 o 
  -4   8   2       34.01       41.04     10.84 o 
  -3   8   2      533.55      636.95    146.25 o 
  -2   8   2      691.95      798.96     29.16 o 
  -1   8   2      239.90      332.70     25.35 o 
   0   8   2       22.94       44.98     15.52 o 
   1   8   2      100.42      212.38     17.25 o 
   2   8   2     1171.00     1254.14     43.91 o 
   3   8   2        0.25      108.44     50.64 o 
   4   8   2       67.22      105.91     12.99 o 
   5   8   2       17.01       25.77     18.50 o 
   6   8   2      138.54      148.26     12.14 o 
   7   8   2      131.12      157.16     18.88 o 
   8   8   2      100.27      103.83     14.97 o 
  -9   9   2        0.82       25.38     11.64 o 
  -8   9   2     1644.16     1480.93     44.64 o 
  -7   9   2        0.28       21.69      7.52 o 
  -6   9   2     4771.42     4809.11     97.11 o 
  -5   9   2        2.25       30.06      8.48 o 
  -4   9   2    10584.91    11620.72    249.34 o 
  -3   9   2        6.13       17.68      7.16 o 
  -2   9   2     6284.80     6287.21     86.17 o 
  -1   9   2       46.77       61.33     10.26 o 
   0   9   2       18.12       61.98     12.11 o 
   1   9   2       11.62       35.93      9.03 o 
   2   9   2     5249.49     5262.33    101.50 o 
   3   9   2       36.96       37.88      9.26 o 
   4   9   2     8779.40     8306.21    168.86 o 
   5   9   2       12.65       26.25     10.56 o 
   6   9   2     3085.68     2972.80    114.01 o 
   7   9   2        5.32       38.94     11.08 o 
  -8  10   2     1231.80     1071.86     40.50 o 
  -7  10   2       90.73      100.06     12.40 o 
  -6  10   2     1773.48     1906.13     50.43 o 
  -5  10   2        8.22        9.75      7.58 o 
  -4  10   2     3493.02     3487.70     78.81 o 
  -3  10   2        6.62       39.12      9.23 o 
  -2  10   2      870.84      806.59     30.24 o 
  -1  10   2       19.97       43.14      8.73 o 
   0  10   2      284.62      284.05     17.06 o 
   1  10   2       56.36       73.17      9.97 o 
   2  10   2     1519.77     1413.85     51.66 o 
   3  10   2      223.81      191.27     13.01 o 
   4  10   2     1154.65     1125.41     28.66 o 
   5  10   2      372.01      342.79     18.12 o 
   6  10   2     1215.15     1340.64     72.11 o 
   7  10   2      173.68      184.34     31.34 o 
  -7  11   2      582.67      652.32     31.68 o 
  -6  11   2       63.50       63.75     11.11 o 
  -5  11   2     1149.58     1168.55     48.68 o 
  -4  11   2      210.65      255.99     15.86 o 
  -3  11   2     2583.19     2755.65     81.59 o 
  -2  11   2      293.30      284.24     18.32 o 
  -1  11   2     3695.30     3169.82    279.99 o 
   0  11   2      351.61      323.17     19.74 o 
   1  11   2     2502.63     2706.62     80.53 o 
   2  11   2        9.07       20.06      7.33 o 
   3  11   2     1879.91     1882.15     48.90 o 
   4  11   2      423.03      411.71     19.97 o 
   5  11   2      850.27      852.38     50.22 o 
  -6  12   2      252.34      203.61     14.58 o 
  -5  12   2      260.16      239.95     15.81 o 
  -4  12   2      120.58       89.94     10.83 o 
  -3  12   2      433.76      447.75     19.84 o 
  -2  12   2       11.51       52.64      9.95 o 
  -1  12   2       90.51       78.40     11.43 o 
   0  12   2        4.66       60.86     17.21 o 
   1  12   2       58.55       48.86      8.84 o 
   2  12   2       98.59       79.34     11.26 o 
   3  12   2        6.78       24.58      6.12 o 
   4  12   2       19.74       44.51     13.24 o 
  -4  13   2      167.72      183.63     15.64 o 
  -3  13   2     5247.37     5204.83    114.82 o 
  -2  13   2       87.50      122.65     13.85 o 
  -1  13   2     3577.77     3564.30     80.38 o 
   0  13   2        1.09       29.70      7.21 o 
   1  13   2     2979.83     2735.40     65.47 o 
   2  13   2        5.39       35.13     14.14 o 
 -13   1   3       77.57       86.08     11.07 o 
 -12   1   3      406.59      359.67     17.64 o 
 -11   1   3      244.66      257.78     23.24 o 
 -10   1   3       11.15       35.54      7.52 o 
  -9   1   3      476.41      493.59     27.91 o 
  -8   1   3      344.31      260.48     18.24 o 
  -7   1   3     2714.59     2791.56     40.08 o 
  -6   1   3      105.05      132.73      7.24 o 
  -5   1   3     3071.42     3021.33     33.00 o 
  -4   1   3      725.97      887.67     15.70 o 
  -3   1   3    12608.82    12625.81    125.02 o 
  -2   1   3      426.86      449.68      9.94 o 
   0   1   3      752.18      914.47     10.50 o 
   1   1   3      237.49      226.11      9.25 o 
   2   1   3      366.91      614.87     27.33 o 
   3   1   3    22525.19    22722.70    440.73 o 
   4   1   3      544.28      516.46     19.01 o 
   5   1   3     3801.87     3613.39     50.58 o 
   6   1   3      471.56      449.42     37.78 o 
   7   1   3     5605.68     5805.38    119.53 o 
   8   1   3      122.59      123.73     10.53 o 
   9   1   3     2410.25     2452.95     81.89 o 
  10   1   3       85.77       86.98     15.29 o 
 -12   2   3     1565.16     1486.91     63.16 o 
 -11   2   3     3822.77     3748.28    122.98 o 
 -10   2   3     1695.63     1765.11     36.24 o 
  -9   2   3     3983.59     4164.32    147.81 o 
  -8   2   3     2542.27     2486.26     58.25 o 
  -7   2   3     5867.07     5371.61     65.52 o 
  -6   2   3    12945.71    13054.45    151.51 o 
  -5   2   3     2102.87     2284.54     51.99 o 
  -4   2   3     2831.35     2596.97     13.29 o 
  -3   2   3      349.70      276.94      7.41 o 
  -2   2   3     1849.59     1722.81     19.89 o 
  -1   2   3      727.88      579.77     10.62 o 
   0   2   3      938.25      797.24     15.10 o 
   1   2   3      438.46      209.25      8.11 o 
   2   2   3     1510.25     1228.59     25.12 o 
   3   2   3     3387.44     3289.68     54.24 o 
   4   2   3      239.80      187.50      9.00 o 
   5   2   3      674.98      613.92     31.85 o 
   6   2   3       83.15      107.80      9.27 o 
   7   2   3      350.08      288.45     17.20 o 
   8   2   3        0.01       22.81      8.39 o 
   9   2   3      345.54      334.90     16.92 o 
  10   2   3      385.16      370.11     20.45 o 
 -12   3   3     1067.11     1061.97     30.91 o 
 -11   3   3      265.41      335.88     17.96 o 
 -10   3   3     3084.32     3314.46     80.36 o 
  -9   3   3     1343.89     1292.97     46.97 o 
  -8   3   3      339.76      375.48     19.79 o 
  -7   3   3     1108.58     1008.58     47.80 o 
  -6   3   3     7787.80     8409.50    149.19 o 
  -5   3   3      584.29      521.51     17.70 o 
  -4   3   3     5371.81     5489.75     48.08 o 
  -3   3   3     1595.79     1627.20     21.59 o 
  -2   3   3     2013.11     2015.95     16.22 o 
  -1   3   3        4.34       16.66      4.17 o 
   0   3   3     1714.55     1857.22     17.01 o 
   1   3   3     1775.04     1792.46     37.05 o 
   2   3   3    20806.59    22082.51    249.83 o 
   3   3   3      709.21      690.92     20.25 o 
   4   3   3    10865.86    10473.59     83.13 o 
   5   3   3     2277.33     2391.63     87.39 o 
   6   3   3      836.24      785.03     29.38 o 
   7   3   3      230.45      235.76     18.02 o 
   8   3   3     3198.27     3404.76     87.83 o 
   9   3   3       64.86       59.05     10.81 o 
  10   3   3      700.46      700.38     40.77 o 
 -12   4   3     1115.20     1127.83     36.90 o 
 -11   4   3       51.00       80.23     10.91 o 
 -10   4   3     1947.32     2020.56     41.28 o 
  -9   4   3      748.30      846.06     43.58 o 
  -8   4   3     5915.55     6208.80    101.04 o 
  -7   4   3      711.40      610.66     30.34 o 
  -6   4   3       35.83       33.03      7.05 o 
  -5   4   3     1589.39     1646.20     41.69 o 
  -4   4   3    11297.44    11491.78     74.24 o 
  -3   4   3       42.85       15.64      3.19 o 
  -2   4   3     1084.78     1382.40     38.02 o 
  -1   4   3        3.15        5.41      2.17 o 
   0   4   3        6.83        3.42      2.35 o 
   1   4   3      694.32      662.13     20.47 o 
   2   4   3     6448.38     6362.87     85.70 o 
   3   4   3       24.78       27.51      5.65 o 
   4   4   3     4323.59     4134.57     51.13 o 
   5   4   3        1.68       13.17      5.01 o 
   6   4   3      340.28      273.23     17.27 o 
   7   4   3       42.63       53.57     12.62 o 
   8   4   3      718.80      680.63     27.66 o 
   9   4   3       66.28       62.06     15.08 o 
 -12   5   3        0.63       10.39     10.23 o 
 -11   5   3      458.62      442.08     26.23 o 
 -10   5   3     1059.16     1051.50     24.55 o 
  -9   5   3      147.94      185.26     56.56 o 
  -8   5   3      622.46      678.95     33.31 o 
  -7   5   3      333.80      306.46     19.64 o 
  -6   5   3      739.64      686.00     34.31 o 
  -5   5   3        2.19      110.64     19.88 o 
  -4   5   3     9026.13     9279.45     79.18 o 
  -3   5   3       33.00      152.46     10.40 o 
  -2   5   3    16231.96    17084.85    248.08 o 
  -1   5   3      825.22     1379.39     51.68 o 
   0   5   3    13352.24    14397.53    170.18 o 
   1   5   3      115.68      136.89     11.98 o 
   2   5   3    18411.30    18249.25    355.60 o 
   3   5   3      235.45      195.18     12.75 o 
   4   5   3    12326.09    12699.50    276.98 o 
   5   5   3       99.98       92.79     11.80 o 
   6   5   3     3861.46     3959.72     96.01 o 
   7   5   3      167.99      126.34     15.72 o 
   8   5   3     2889.91     2950.46     76.44 o 
   9   5   3        6.39       57.90     13.15 o 
 -11   6   3     1092.36     1126.38     67.23 o 
 -10   6   3      271.89      286.44     16.19 o 
  -9   6   3      433.67      466.33     27.14 o 
  -8   6   3      273.57      260.84     16.81 o 
  -7   6   3     1585.14     1654.53     54.07 o 
  -6   6   3      822.47      896.50     32.50 o 
  -5   6   3     2301.54     2412.30     63.72 o 
  -4   6   3      103.09      108.60     12.25 o 
  -3   6   3     8029.36     8846.29    112.67 o 
  -2   6   3     3637.60     3867.19     85.74 o 
  -1   6   3     4618.31     4365.18     56.58 o 
   0   6   3       43.38       15.71      3.62 o 
   1   6   3     2477.07     2378.41     99.20 o 
   2   6   3      133.46      196.75     11.03 o 
   3   6   3     1405.50     1314.56     39.99 o 
   4   6   3     1308.29     1194.06     40.95 o 
   5   6   3        3.99       10.14      5.68 o 
   6   6   3        0.27       17.45     10.89 o 
   7   6   3       27.82       37.46     11.50 o 
   8   6   3      665.25      625.31     30.26 o 
   9   6   3        9.87       30.23     22.08 o 
 -11   7   3      198.66      170.70     13.63 o 
 -10   7   3       10.42       27.49     14.37 o 
  -9   7   3      110.82       92.52     11.36 o 
  -8   7   3       74.70       87.01     11.60 o 
  -7   7   3      164.93      206.86     14.13 o 
  -6   7   3       98.18      132.85     15.15 o 
  -5   7   3     5763.32     5966.76     87.06 o 
  -4   7   3     3601.69     4148.70     80.29 o 
  -3   7   3     2130.87     2316.76     67.52 o 
  -2   7   3     2799.61     2781.64     46.16 o 
  -1   7   3       49.16       51.02     10.08 o 
   0   7   3      560.90      448.45     20.94 o 
   1   7   3       39.82       71.76      9.36 o 
   2   7   3     1454.64     1454.92     45.10 o 
   3   7   3      616.49      763.74     34.02 o 
   4   7   3     1539.79     1734.85    106.79 o 
   5   7   3        9.69       10.06      3.95 o 
   6   7   3     1250.16     1413.49     89.16 o 
   7   7   3        3.20       14.80      8.66 o 
   8   7   3       81.33       96.34     16.94 o 
 -10   8   3      869.40      825.53     61.28 o 
  -9   8   3     3542.00     3487.54     87.11 o 
  -8   8   3      804.71      692.58     35.28 o 
  -7   8   3      422.02      502.20     23.53 o 
  -6   8   3      214.85      228.49     18.18 o 
  -5   8   3     5534.79     5800.03    125.23 o 
  -4   8   3     2083.67     2126.26     67.20 o 
  -3   8   3    12428.35    12867.04    179.73 o 
  -2   8   3      114.95      123.74     10.95 o 
  -1   8   3     3484.29     3432.52    125.30 o 
   0   8   3      196.53      207.16     16.34 o 
   1   8   3      210.48      222.09     14.21 o 
   2   8   3      580.97      551.88     33.41 o 
   3   8   3      511.88      531.73     24.51 o 
   4   8   3       17.86       20.74      9.32 o 
   5   8   3      725.24      607.04     29.70 o 
   6   8   3        0.43       23.15     10.22 o 
   7   8   3      118.97       61.90     18.47 o 
   8   8   3        2.48       14.80      9.65 o 
 -10   9   3      357.26      328.58     40.92 o 
  -9   9   3     1850.22     1660.54     47.97 o 
  -8   9   3      115.03       97.02     10.72 o 
  -7   9   3      284.47      300.30     19.20 o 
  -6   9   3      146.52      287.68     33.99 o 
  -5   9   3     1533.19     1698.47     39.05 o 
  -4   9   3       76.26      218.26     23.64 o 
  -3   9   3     4810.17     4962.56     64.01 o 
  -2   9   3       15.82      142.96     13.83 o 
  -1   9   3      674.08      713.82     30.41 o 
   0   9   3       51.46       30.16     10.03 o 
   1   9   3     7424.19     7718.12    111.83 o 
   2   9   3       11.80       64.91      9.35 o 
   3   9   3     1971.25     1987.01     36.97 o 
   4   9   3       39.31      191.26     40.96 o 
   5   9   3     6228.54     6165.68    171.68 o 
   6   9   3        0.19       26.71     11.60 o 
   7   9   3     1525.29     1572.59     57.92 o 
  -9  10   3     1127.12      919.09     43.43 o 
  -8  10   3      281.47      299.64     21.91 o 
  -7  10   3       15.71       22.22      7.46 o 
  -6  10   3      435.45      521.56     23.45 o 
  -5  10   3       48.60       26.51      6.84 o 
  -4  10   3      197.45      214.03     16.15 o 
  -3  10   3      596.99      521.81     22.97 o 
  -2  10   3      312.56      295.85     19.05 o 
  -1  10   3      531.08      521.07     21.19 o 
   0  10   3       33.09       37.79     10.00 o 
   1  10   3      115.23      112.22     10.32 o 
   2  10   3      522.65      529.60     25.31 o 
   3  10   3     1063.70      948.02     22.35 o 
   4  10   3        5.84       18.33     11.47 o 
   5  10   3     1600.55     1632.01     55.91 o 
   6  10   3      192.83      142.98     18.62 o 
  -8  11   3      219.97      183.64     18.50 o 
  -7  11   3      259.24      289.38     16.38 o 
  -6  11   3       34.51       32.08      7.07 o 
  -5  11   3       23.47       60.43     10.44 o 
  -4  11   3        9.05       19.78      8.23 o 
  -3  11   3     3118.69     3294.54     54.88 o 
  -2  11   3      103.86      115.15     12.17 o 
  -1  11   3     2815.66     2877.40    139.77 o 
   0  11   3       95.06       92.83     11.09 o 
   1  11   3     4929.25     5134.50    122.32 o 
   2  11   3        4.16       25.11     12.14 o 
   3  11   3     1432.12     1378.30     36.20 o 
   4  11   3      345.66      298.36     23.91 o 
   5  11   3     3773.55     3849.88    150.17 o 
  -6  12   3     2156.17     2153.95     67.88 o 
  -5  12   3      372.16      370.53     28.09 o 
  -4  12   3     4453.71     4264.58     95.51 o 
  -3  12   3      313.53      321.17     15.14 o 
  -2  12   3     2651.47     2691.86     73.91 o 
  -1  12   3        0.39       10.17      6.14 o 
   0  12   3     3870.53     4045.81    203.02 o 
   1  12   3      117.50      121.71     14.67 o 
   2  12   3     1392.66     1355.33     44.63 o 
   3  12   3      111.83       96.41     22.40 o 
  -4  13   3     1714.28     1682.72     48.07 o 
  -3  13   3       77.38       97.30     23.42 o 
  -2  13   3     1865.16     1995.49     62.66 o 
  -1  13   3      335.79      388.43     25.67 o 
   0  13   3      173.93      150.38     12.30 o 
   1  13   3        2.69       45.01     12.30 o 
 -13   0   4      206.16      120.99     15.78 o 
 -12   0   4     6130.98     6406.24    190.32 o 
 -11   0   4       65.80       57.70     13.31 o 
 -10   0   4     2371.55     2374.04     56.37 o 
  -9   0   4        2.85        5.23      6.96 o 
  -8   0   4    11942.56    12601.86    161.85 o 
  -7   0   4       44.57       60.06     12.44 o 
  -6   0   4    34464.27    35833.68    847.27 o 
  -5   0   4        7.26        3.77      3.38 o 
  -3   0   4       32.90       47.59      5.52 o 
  -2   0   4     9152.10     8761.38     89.35 o 
  -1   0   4     2166.91     2137.44    109.97 o 
   1   0   4      675.89      575.03     44.86 o 
   2   0   4    39528.45    39982.90   1227.32 o 
   3   0   4      202.77      223.32     15.91 o 
   4   0   4    10022.37    10428.97    303.73 o 
   5   0   4       39.54       65.43     13.18 o 
   6   0   4     5328.14     5382.21    206.56 o 
   7   0   4        8.13       14.72     10.12 o 
   8   0   4     5500.93     5531.64    369.30 o 
   9   0   4      211.60      173.03     17.82 o 
 -13   1   4      309.91      254.77     30.79 o 
 -12   1   4      224.96      217.65     18.06 o 
 -11   1   4      237.57      199.54     16.01 o 
 -10   1   4     1833.21     1841.32     51.26 o 
  -9   1   4      130.60      160.22     12.90 o 
  -8   1   4       48.45       36.05      4.49 o 
  -7   1   4     1908.08     1946.29     43.38 o 
  -6   1   4       54.27       68.14      5.06 o 
  -5   1   4      156.27      162.95      7.22 o 
  -4   1   4     4512.47     4278.81     51.02 o 
  -3   1   4       20.17       24.04      2.42 o 
  -2   1   4     2962.72     3105.02     28.44 o 
  -1   1   4     1918.49     1892.77     21.17 o 
   0   1   4    10434.73    10547.55     61.67 o 
   1   1   4      448.70      315.12     11.67 o 
   2   1   4     2627.65     2542.81     66.97 o 
   3   1   4     1072.02      883.60     38.23 o 
   4   1   4      520.66      536.73     22.89 o 
   5   1   4       22.38       15.16      5.92 o 
   6   1   4       21.36       33.58     12.76 o 
   7   1   4      151.96      123.60     11.11 o 
   8   1   4      196.35      237.02     17.22 o 
   9   1   4      164.45      159.22     17.86 o 
 -13   2   4      230.89      188.65     15.28 o 
 -12   2   4     2648.74     2609.24     66.16 o 
 -11   2   4     1883.31     1934.62     63.40 o 
 -10   2   4     1666.88     1738.14     51.60 o 
  -9   2   4     1233.08     1167.22     46.42 o 
  -8   2   4     1937.50     1922.68     48.98 o 
  -7   2   4     6703.79     7292.25     61.85 o 
  -6   2   4    10763.44    11533.50    146.92 o 
  -5   2   4    16603.14    18834.04    168.87 o 
  -4   2   4      617.49      369.99      8.43 o 
  -3   2   4     2698.09     2908.51     31.77 o 
  -2   2   4      857.31      734.82      9.91 o 
  -1   2   4       15.85        3.68      1.62 o 
   0   2   4     5544.82     5639.73     85.60 o 
   1   2   4     2299.74     2320.27     48.18 o 
   2   2   4     7254.56     6921.58    113.54 o 
   3   2   4     5130.70     3925.80     85.66 o 
   4   2   4      346.19      280.59     13.79 o 
   5   2   4     1365.67     1280.51     52.94 o 
   6   2   4     1672.49     1663.47     71.88 o 
   7   2   4     1509.08     1484.28     73.77 o 
   8   2   4     1955.27     1858.45     55.39 o 
   9   2   4      777.09      706.50     37.89 o 
 -13   3   4     1067.10      943.33     39.49 o 
 -12   3   4      719.22      682.92     36.15 o 
 -11   3   4     3384.92     3483.73     50.32 o 
 -10   3   4      123.35      182.52     17.99 o 
  -9   3   4      848.79      852.72     34.91 o 
  -8   3   4     2933.93     2976.66     87.95 o 
  -7   3   4     1924.29     1846.15     44.33 o 
  -6   3   4      141.86      118.49      9.46 o 
  -5   3   4     4215.40     4424.89     33.05 o 
  -4   3   4      121.16      137.86      6.97 o 
  -3   3   4      691.08      719.99     13.00 o 
  -2   3   4      970.25     1030.29      9.42 o 
  -1   3   4     2067.95     2108.51     16.56 o 
   0   3   4      116.57       80.72      7.61 o 
   1   3   4     3571.51     3804.45     66.11 o 
   2   3   4     3374.50     3249.15     58.16 o 
   3   3   4      943.94      905.47     27.14 o 
   4   3   4     2961.79     2883.39     42.63 o 
   5   3   4      768.52      689.72     30.32 o 
   6   3   4       42.21       45.07      8.01 o 
   7   3   4     1402.54     1406.74     37.51 o 
   8   3   4     1281.25     1208.49     75.10 o 
   9   3   4      239.46      217.38     14.71 o 
 -12   4   4      231.18      225.95     24.72 o 
 -11   4   4     1955.80     2024.57     36.66 o 
 -10   4   4      108.26      109.71     10.83 o 
  -9   4   4    10319.65    10894.13    158.45 o 
  -8   4   4     1399.32     1732.79    105.36 o 
  -7   4   4     7363.03     7298.26     64.27 o 
  -6   4   4      134.09      167.94     14.10 o 
  -5   4   4    37947.04    37761.77    874.51 o 
  -4   4   4     1221.51     1830.23     58.01 o 
  -3   4   4     4501.51     3859.26     37.08 o 
  -2   4   4      207.53      315.04     21.45 o 
  -1   4   4     1796.53     1522.83     26.42 o 
   0   4   4       10.83       20.84      6.40 o 
   1   4   4    23033.68    23320.93    302.20 o 
   2   4   4      287.67      277.07     17.56 o 
   3   4   4     5663.07     5410.80     86.42 o 
   4   4   4      818.85      986.54     82.57 o 
   5   4   4     7654.29     7928.43    203.30 o 
   6   4   4       86.21      107.44     14.18 o 
   7   4   4     2831.06     2840.80     78.92 o 
   8   4   4      315.62      304.30     56.39 o 
   9   4   4     4290.83     4380.10    118.41 o 
 -12   5   4       62.10       63.22      9.87 o 
 -11   5   4     1411.43     1350.56     35.43 o 
 -10   5   4        0.72       14.10      6.90 o 
  -9   5   4     5618.01     5414.41     87.32 o 
  -8   5   4       11.80       44.20     11.33 o 
  -7   5   4       95.52       81.79      8.25 o 
  -6   5   4      101.30      126.86      9.37 o 
  -5   5   4     4294.10     4648.52     57.55 o 
  -4   5   4       21.71       14.30      6.04 o 
  -3   5   4     5300.15     4860.16     66.47 o 
  -2   5   4      165.60      220.13     10.08 o 
  -1   5   4     3331.68     3216.27     42.78 o 
   0   5   4       93.74       76.55      6.63 o 
   1   5   4     4639.04     4915.31     83.66 o 
   2   5   4        1.89        7.38      4.72 o 
   3   5   4      403.83      362.37     20.16 o 
   4   5   4        6.92        9.18      4.06 o 
   5   5   4      974.59      915.66     35.02 o 
   6   5   4        0.01       14.37      7.76 o 
   7   5   4      510.36      563.62     33.57 o 
   8   5   4      254.03      186.29     13.29 o 
 -12   6   4      320.88      284.52     23.13 o 
 -11   6   4     4611.01     4674.72    109.07 o 
 -10   6   4      402.08      359.73     20.00 o 
  -9   6   4     1036.83     1044.84     41.24 o 
  -8   6   4      585.97      581.78    130.18 o 
  -7   6   4     7773.96     8006.03    108.55 o 
  -6   6   4      523.38      598.38     33.98 o 
  -5   6   4    11298.46    11184.83    214.05 o 
  -4   6   4       61.32       41.80      7.65 o 
  -3   6   4    34327.30    36614.32    978.35 o 
  -2   6   4        1.55       38.32     10.25 o 
  -1   6   4    31817.23    33117.83    479.76 o 
   0   6   4        0.81       24.83      5.20 o 
   1   6   4    23882.92    24793.60    570.33 o 
   2   6   4      791.31      888.41     42.18 o 
   3   6   4    17363.50    13907.20   1250.60 o 
   4   6   4        7.22        8.69      5.97 o 
   5   6   4      739.92      668.37     26.58 o 
   6   6   4       33.11       28.96     10.00 o 
   7   6   4     2310.73     2588.91    193.77 o 
   8   6   4       21.94       27.35     11.57 o 
 -11   7   4      259.55      254.43     17.07 o 
 -10   7   4     2599.72     2731.21     90.13 o 
  -9   7   4      577.41      552.73     30.26 o 
  -8   7   4      662.79      662.32     29.01 o 
  -7   7   4      390.34      349.10     19.42 o 
  -6   7   4     2731.71     3061.44     76.97 o 
  -5   7   4     2163.09     2047.55     71.09 o 
  -4   7   4      361.36      410.90     26.60 o 
  -3   7   4      246.45      272.77     16.25 o 
  -2   7   4      298.55      363.47     19.81 o 
  -1   7   4      191.35      222.16     13.01 o 
   0   7   4       18.89       23.33      7.06 o 
   1   7   4       15.49       10.67      5.22 o 
   2   7   4      410.13      442.85     28.86 o 
   3   7   4      815.45      738.03     38.51 o 
   4   7   4       12.08       13.58     10.03 o 
   5   7   4        4.28       15.06     15.08 o 
   6   7   4      880.38      896.88     50.89 o 
   7   7   4        4.20       27.99     17.33 o 
   8   7   4      334.51      343.75     34.94 o 
 -11   8   4      684.26      545.60     52.77 o 
 -10   8   4     2775.40     2605.28     77.67 o 
  -9   8   4      702.34      676.51     35.38 o 
  -8   8   4     5551.15     5439.67    100.54 o 
  -7   8   4       42.35       39.64      7.37 o 
  -6   8   4     7290.71     7437.24    161.36 o 
  -5   8   4      488.66      534.01     36.02 o 
  -4   8   4    19646.00    22262.88   2409.35 o 
  -3   8   4     2248.13     2548.83     46.70 o 
  -2   8   4     5982.36     6438.53    133.54 o 
  -1   8   4      982.72     1006.48     40.86 o 
   0   8   4     5596.76     5679.11    130.53 o 
   1   8   4      391.09      377.74     26.43 o 
   2   8   4     8809.33     8936.85    123.05 o 
   3   8   4     1063.34     1057.17     37.38 o 
   4   8   4     6067.22     6287.20    142.85 o 
   5   8   4      765.01      827.68     50.61 o 
   6   8   4     2490.40     2571.14     70.19 o 
   7   8   4       31.80       24.85     16.71 o 
 -10   9   4      573.18      621.06     52.31 o 
  -9   9   4      114.79      110.80     12.04 o 
  -8   9   4     1509.64     1460.56     40.50 o 
  -7   9   4       47.51       58.11      9.79 o 
  -6   9   4      702.77      606.99     27.45 o 
  -5   9   4       38.69       49.67     13.25 o 
  -4   9   4      363.96      370.86     19.61 o 
  -3   9   4       13.92       28.51      9.62 o 
  -2   9   4       27.58       31.23      7.48 o 
  -1   9   4        4.13       26.78      9.35 o 
   0   9   4     1445.41     1294.58     47.46 o 
   1   9   4       26.03       30.59      8.18 o 
   2   9   4        0.21       29.16      7.29 o 
   3   9   4      218.67      207.42     17.70 o 
   4   9   4      127.39      136.24     12.06 o 
   5   9   4      376.96      339.63     24.07 o 
   6   9   4       88.31       75.66     15.94 o 
  -9  10   4        3.86       25.20     11.23 o 
  -8  10   4     3230.77     3290.51     82.25 o 
  -7  10   4       20.29       31.69     10.11 o 
  -6  10   4     7425.83     7362.78    151.59 o 
  -5  10   4        1.21        7.48      6.57 o 
  -4  10   4      793.20      948.95     46.10 o 
  -3  10   4      167.08      230.07     25.62 o 
  -2  10   4     8888.78     9069.33    188.83 o 
  -1  10   4       36.02       34.13     12.00 o 
   0  10   4      275.89      316.32     24.62 o 
   1  10   4        5.97       41.94      8.15 o 
   2  10   4     6841.60     6686.51     82.86 o 
   3  10   4        1.37       19.35      9.40 o 
   4  10   4      914.96      865.97     37.97 o 
   5  10   4       19.70       60.57     16.26 o 
  -8  11   4      106.04       43.98     13.26 o 
  -7  11   4      133.64      152.05     12.20 o 
  -6  11   4      353.14      344.25     19.64 o 
  -5  11   4     1505.95     1525.92     47.52 o 
  -4  11   4       11.39       15.54      6.49 o 
  -3  11   4        3.83       24.02      9.04 o 
  -2  11   4      247.56      255.83     26.39 o 
  -1  11   4      207.73      184.43     13.63 o 
   0  11   4      255.85      252.61     17.50 o 
   1  11   4      199.31      159.01     22.88 o 
   2  11   4      184.54      208.08     12.53 o 
   3  11   4        9.35        8.92     10.50 o 
   4  11   4     1532.88     1558.33     51.90 o 
  -6  12   4     1459.05     1276.87     53.59 o 
  -5  12   4      607.54      572.17     28.35 o 
  -4  12   4     3394.21     3369.04    105.55 o 
  -3  12   4      447.83      358.67     17.68 o 
  -2  12   4     3402.03     3157.77    137.44 o 
  -1  12   4      544.64      494.87     26.83 o 
   0  12   4     4101.91     3942.52    200.64 o 
   1  12   4     1347.37     1271.86     46.13 o 
   2  12   4     1557.64     1538.44     95.82 o 
   3  12   4      159.59      125.53     25.09 o 
  -4  13   4        2.66       28.95      9.62 o 
  -3  13   4     1427.95     1413.29     43.86 o 
  -2  13   4      152.99      134.04     16.39 o 
  -1  13   4      401.74      373.73     23.46 o 
   0  13   4       12.09       37.65     18.46 o 
 -13   1   5     4927.09     4859.96    216.67 o 
 -12   1   5       11.45       20.07      6.37 o 
 -11   1   5     1176.25     1238.11     34.86 o 
 -10   1   5       45.36       77.22     19.08 o 
  -9   1   5     4758.54     4591.54     88.90 o 
  -8   1   5        9.33        8.87      3.51 o 
  -7   1   5    47261.76    49866.28    885.14 o 
  -6   1   5       29.85       49.76      6.78 o 
  -5   1   5    14322.31    13678.47    145.04 o 
  -4   1   5        2.89       56.67      6.09 o 
  -3   1   5    11210.64    10632.25     71.39 o 
  -2   1   5      911.38      856.23     10.86 o 
  -1   1   5    11804.93    11709.29     86.47 o 
   0   1   5     1528.02     1190.02     43.15 o 
   1   1   5    31948.21    28441.21   2130.28 o 
   2   1   5     1026.82     1076.00     32.81 o 
   3   1   5      595.37      538.40     14.94 o 
   4   1   5      441.80      409.24     18.94 o 
   5   1   5      256.44      234.19     18.52 o 
   6   1   5      432.60      393.04     25.05 o 
   7   1   5     1949.52     1942.32     47.00 o 
   8   1   5      705.14      691.65     35.37 o 
   9   1   5      210.98      178.84     16.51 o 
 -13   2   5      228.62      207.50     15.94 o 
 -12   2   5        7.38       22.96     17.41 o 
 -11   2   5       42.31       94.88     17.84 o 
 -10   2   5       71.08      119.72      9.02 o 
  -9   2   5      586.84      557.86     24.78 o 
  -8   2   5      246.71      181.65     12.19 o 
  -7   2   5     1786.83     1674.63     42.55 o 
  -6   2   5       76.85       73.58     12.01 o 
  -5   2   5    29036.05    30639.36    340.13 o 
  -4   2   5      712.85      756.71     15.87 o 
  -3   2   5     5575.99     5111.21     47.74 o 
  -2   2   5      450.47      516.93     11.28 o 
  -1   2   5       83.11       71.25      4.59 o 
   0   2   5     5527.13     5360.29     77.06 o 
   1   2   5     2519.30     2239.93     52.02 o 
   2   2   5     3173.31     2812.76     46.96 o 
   3   2   5      940.63      851.00     26.33 o 
   4   2   5     1565.66     1584.02     55.29 o 
   5   2   5      537.99      542.11     29.61 o 
   6   2   5     2134.12     2052.10     88.42 o 
   7   2   5      967.29      938.47     36.97 o 
   8   2   5      699.64      628.96     31.94 o 
   9   2   5     1202.09     1171.91     44.26 o 
 -13   3   5      486.54      421.50     28.03 o 
 -12   3   5     5123.38     5298.56    130.21 o 
 -11   3   5     1979.60     1924.22     43.83 o 
 -10   3   5     2201.41     2251.28     54.45 o 
  -9   3   5     1740.89     1721.15     53.14 o 
  -8   3   5    12045.24    12110.59    286.91 o 
  -7   3   5     3158.85     3563.48     64.04 o 
  -6   3   5     9728.27     9385.06     88.59 o 
  -5   3   5     3257.86     3606.33     50.24 o 
  -4   3   5     1901.62     1940.82     33.62 o 
  -3   3   5      180.80      175.27      8.39 o 
  -2   3   5    10738.59    11358.46    101.86 o 
  -1   3   5     3146.55     3241.75     51.70 o 
   0   3   5    13597.34    14281.50    244.87 o 
   1   3   5     2580.88     2451.36     58.82 o 
   2   3   5     2187.79     1880.23     94.69 o 
   3   3   5     1469.94     1462.84     50.66 o 
   4   3   5      821.98      828.74     31.13 o 
   5   3   5      967.08      990.54     42.95 o 
   6   3   5     4184.17     4146.07     93.11 o 
   7   3   5      900.71      936.72     32.86 o 
   8   3   5      263.70      281.39     32.60 o 
 -13   4   5       25.69       36.83      8.61 o 
 -12   4   5       10.24       45.28      9.24 o 
 -11   4   5       43.12       54.70     12.69 o 
 -10   4   5     1342.17     1126.76     36.93 o 
  -9   4   5       36.11       46.26     12.50 o 
  -8   4   5     6002.22     6363.97     92.13 o 
  -7   4   5        0.95       14.11      5.89 o 
  -6   4   5     3783.11     3714.76     49.18 o 
  -5   4   5      510.00      611.61     21.62 o 
  -4   4   5     4466.58     4969.40     58.18 o 
  -3   4   5      184.47      130.84      8.64 o 
  -2   4   5    13099.88    12575.89    154.89 o 
  -1   4   5       41.70       43.34      9.23 o 
   0   4   5      103.44       95.51      6.84 o 
   1   4   5     1170.36     1122.09     69.03 o 
   2   4   5     1148.59     1154.09     50.35 o 
   3   4   5     1417.99     1384.43     50.77 o 
   4   4   5     2821.47     2765.59     84.71 o 
   5   4   5      213.21      209.28     17.12 o 
   6   4   5      477.65      483.38     25.92 o 
   7   4   5      346.23      340.54     28.44 o 
   8   4   5      875.01      712.08     44.67 o 
 -12   5   5     2814.65     2858.48     81.40 o 
 -11   5   5       81.32      113.29     20.33 o 
 -10   5   5     3732.74     3833.38     80.25 o 
  -9   5   5       50.79      145.15     20.82 o 
  -8   5   5    12723.18    12791.60    170.56 o 
  -7   5   5        6.42       14.88      6.43 o 
  -6   5   5    20452.01    21179.84    412.98 o 
  -5   5   5       53.54      111.19     10.33 o 
  -4   5   5    11112.11    10513.52    142.87 o 
  -3   5   5        0.18       12.87      5.33 o 
  -2   5   5    20929.18    22054.21    547.13 o 
  -1   5   5      185.36      132.60     13.06 o 
   0   5   5    19163.10    20458.28    164.20 o 
   1   5   5      525.67      605.21     36.91 o 
   2   5   5     4184.25     4156.07     44.95 o 
   3   5   5      684.92      622.84     38.33 o 
   4   5   5     1227.76     1314.44     47.03 o 
   5   5   5      299.12      300.59     21.60 o 
   6   5   5      679.29      681.73     28.15 o 
   7   5   5      607.96      621.01     30.88 o 
   8   5   5      163.34      161.81     14.95 o 
 -12   6   5       80.69       90.09     13.67 o 
 -11   6   5      283.46      281.39     18.88 o 
 -10   6   5      145.46      189.37     13.65 o 
  -9   6   5        0.79       24.58      9.28 o 
  -8   6   5     4194.02     3954.80     66.00 o 
  -7   6   5      379.26      320.33     52.46 o 
  -6   6   5      264.62      270.74     17.08 o 
  -5   6   5      623.64      686.72     35.40 o 
  -4   6   5      124.43      120.01      7.55 o 
  -3   6   5     1468.95     1477.04     43.89 o 
  -2   6   5     2431.80     2597.53     61.78 o 
  -1   6   5     4434.79     4264.66     92.88 o 
   0   6   5      219.57      174.97     13.89 o 
   1   6   5     3831.14     3712.05     71.04 o 
   2   6   5     5769.01     5474.43     91.13 o 
   3   6   5      900.50      808.06     31.98 o 
   4   6   5       19.37       12.42     12.93 o 
   5   6   5      325.23      315.35     21.57 o 
   6   6   5        6.91       42.57     15.58 o 
   7   6   5      555.72      537.58     49.33 o 
 -11   7   5      265.30      226.86     20.04 o 
 -10   7   5     3903.37     3919.30     98.47 o 
  -9   7   5      583.48      573.29     32.86 o 
  -8   7   5     2218.83     2140.45     55.39 o 
  -7   7   5      921.32      865.68     41.71 o 
  -6   7   5     3902.28     4113.59     62.50 o 
  -5   7   5      190.07      180.52     12.22 o 
  -4   7   5     6111.58     6290.38     83.97 o 
  -3   7   5      762.86      773.52     30.49 o 
  -2   7   5     5872.01     5891.97    108.38 o 
  -1   7   5     3246.38     3206.02     58.93 o 
   0   7   5     1437.78     1335.88     39.90 o 
   1   7   5     1042.94      925.56     41.64 o 
   2   7   5      720.22      663.98     22.51 o 
   3   7   5      385.32      386.64     22.97 o 
   4   7   5     1028.06     1206.21     86.37 o 
   5   7   5     2114.63     2110.06     45.76 o 
   6   7   5       62.97       63.80     12.74 o 
   7   7   5      631.12      571.43     36.93 o 
 -11   8   5      427.78      427.84     25.82 o 
 -10   8   5       52.28       63.33     16.30 o 
  -9   8   5       49.34       66.31     11.35 o 
  -8   8   5       48.13       55.77     18.43 o 
  -7   8   5       32.43       26.23      6.12 o 
  -6   8   5     1503.12     1414.93     67.63 o 
  -5   8   5        6.46       25.82      7.48 o 
  -4   8   5     1869.02     1971.33     72.11 o 
  -3   8   5      747.51      857.21     38.06 o 
  -2   8   5     1101.66      959.45     74.82 o 
  -1   8   5      810.30      693.77     28.53 o 
   0   8   5      587.51      535.27     31.18 o 
   1   8   5     3927.77     3969.08     83.42 o 
   2   8   5     1253.82     1304.55     50.30 o 
   3   8   5     4154.63     4364.66    129.05 o 
   4   8   5      595.31      667.74     34.86 o 
   5   8   5     1966.09     1973.89     71.58 o 
   6   8   5      151.37      145.61     15.40 o 
 -10   9   5       22.46       85.83     28.28 o 
  -9   9   5     4589.27     4449.80    103.18 o 
  -8   9   5       17.60       53.92     16.79 o 
  -7   9   5     5561.52     5972.84    106.58 o 
  -6   9   5        1.15       14.84      7.45 o 
  -5   9   5     7906.56     8227.17    131.39 o 
  -4   9   5      158.55      357.42     28.34 o 
  -3   9   5      795.41      918.32     38.70 o 
  -2   9   5       16.44      155.48     27.57 o 
  -1   9   5     9760.64     9969.74    194.06 o 
   0   9   5      298.73      211.03     16.13 o 
   1   9   5      904.62      932.71     30.99 o 
   2   9   5      388.99      367.75     21.06 o 
   3   9   5      901.92      848.98     37.15 o 
   4   9   5      447.56      519.09     34.76 o 
   5   9   5     1643.59     1696.40     60.79 o 
   6   9   5      507.59      492.03     44.92 o 
  -9  10   5      253.75      209.67     17.95 o 
  -8  10   5        5.93       50.70     11.84 o 
  -7  10   5      107.22      123.41     13.18 o 
  -6  10   5       63.83       52.17     15.73 o 
  -5  10   5      361.49      356.00     20.81 o 
  -4  10   5       44.43       45.13      9.53 o 
  -3  10   5      847.72      910.51     53.32 o 
  -2  10   5      317.89      323.21     28.51 o 
  -1  10   5        3.86       20.43      8.85 o 
   0  10   5        2.16       17.44      7.52 o 
   1  10   5       36.87       31.75      8.01 o 
   2  10   5       16.07       29.95      8.55 o 
   3  10   5       44.59       44.15     13.22 o 
   4  10   5        0.82       22.97     19.07 o 
   5  10   5      188.47      212.08     21.61 o 
  -8  11   5      104.41       63.76     15.69 o 
  -7  11   5     2064.31     2068.25     58.47 o 
  -6  11   5      308.43      333.76     16.81 o 
  -5  11   5     5474.40     5331.92    115.84 o 
  -4  11   5      112.05      147.39     14.08 o 
  -3  11   5     2932.04     3077.37     70.23 o 
  -2  11   5       41.86       45.55     11.49 o 
  -1  11   5     4722.29     4579.87    102.14 o 
   0  11   5      488.52      533.54     26.90 o 
   1  11   5     1826.26     1597.47     42.32 o 
   2  11   5      136.38      155.89     19.43 o 
   3  11   5      917.65      916.73     39.18 o 
  -6  12   5      492.76      512.60     27.57 o 
  -5  12   5       19.18       36.61      8.32 o 
  -4  12   5     1701.88     1460.92    119.97 o 
  -3  12   5        1.59       18.36      7.28 o 
  -2  12   5     3141.26     2977.74    102.62 o 
  -1  12   5      315.15      388.09     34.73 o 
   0  12   5     3256.56     3223.64     91.77 o 
   1  12   5      520.61      567.50     41.30 o 
   2  12   5     1143.92      999.92     42.45 o 
  -3  13   5      753.44     1034.53    184.08 o 
  -2  13   5      547.84      496.86     30.63 o 
 -13   0   6       99.52      122.18     48.83 o 
 -12   0   6     1321.79     1227.45     65.57 o 
 -11   0   6       52.58       39.18     17.13 o 
 -10   0   6      885.24      746.31     41.93 o 
  -9   0   6       55.73       57.52     12.45 o 
  -8   0   6      274.30      147.41     17.62 o 
  -7   0   6       65.18       50.29      8.41 o 
  -6   0   6     5546.06     6248.30    123.53 o 
  -5   0   6       95.77       91.03      6.51 o 
  -4   0   6       34.60       60.69      4.67 o 
  -3   0   6      202.76      240.76     12.31 o 
  -2   0   6     3497.57     3392.75     96.65 o 
  -1   0   6     4278.90     3833.30     83.96 o 
   0   0   6      377.98      494.77     13.68 o 
   1   0   6     2898.07     2772.18     98.81 o 
   2   0   6     3924.73     4037.23     79.69 o 
   3   0   6      855.01      828.84     31.69 o 
   4   0   6       93.33       98.41     23.90 o 
   5   0   6      531.21      531.45     32.56 o 
   6   0   6     2321.04     2236.58    106.71 o 
   7   0   6      463.55      447.31     73.56 o 
   8   0   6      125.30      157.67     25.89 o 
 -13   1   6      219.45      281.83     33.06 o 
 -12   1   6      606.99      563.87     24.73 o 
 -11   1   6        6.91       10.73      4.93 o 
 -10   1   6      310.54      245.37     20.75 o 
  -9   1   6      330.07      285.98     16.50 o 
  -8   1   6       27.89       24.29      2.45 o 
  -7   1   6     4574.51     4579.91     76.61 o 
  -6   1   6       55.37       20.81      5.23 o 
  -5   1   6     1300.72     1139.41     30.21 o 
  -4   1   6      329.35      263.38      9.12 o 
  -3   1   6     3242.17     3011.89     91.91 o 
  -2   1   6      106.46       62.81      3.72 o 
  -1   1   6     4309.58     3771.98     59.14 o 
   0   1   6       38.77       49.48      6.73 o 
   1   1   6     3703.84     3642.54     49.82 o 
   2   1   6       25.42       24.87      5.04 o 
   3   1   6      413.19      379.00     18.28 o 
   4   1   6       53.91       73.27      7.22 o 
   5   1   6      267.48      236.84     13.23 o 
   6   1   6        2.42       18.00      7.26 o 
   7   1   6      298.70      305.45     22.91 o 
   8   1   6      134.65      117.14     19.22 o 
 -13   2   6       19.90       15.06      8.92 o 
 -12   2   6     1183.36     1144.59     70.53 o 
 -11   2   6      685.23      675.02     78.65 o 
 -10   2   6     2522.02     2401.00     55.16 o 
  -9   2   6     1495.99     1580.83     53.74 o 
  -8   2   6     3400.21     3370.82     63.22 o 
  -7   2   6      270.74      279.37     16.16 o 
  -6   2   6     8482.17     9128.41    116.16 o 
  -5   2   6     3453.38     4188.33     49.33 o 
  -4   2   6     3444.99     3551.13     55.24 o 
  -3   2   6      214.10      306.17     12.90 o 
  -2   2   6     2425.58     2349.83     34.56 o 
  -1   2   6     2603.00     2474.37     39.73 o 
   0   2   6      255.92      281.08     13.11 o 
   1   2   6      329.36      411.81     17.68 o 
   2   2   6      263.40      271.78     13.62 o 
   3   2   6      718.93      705.97     25.28 o 
   4   2   6       19.44       65.59     11.56 o 
   5   2   6     1186.86     1173.76     50.66 o 
   6   2   6       57.60       99.55     26.51 o 
   7   2   6      104.75       85.64      9.54 o 
   8   2   6        9.76       34.39      9.52 o 
 -13   3   6      934.04      832.14     41.37 o 
 -12   3   6     1351.41     1480.45     96.44 o 
 -11   3   6     3568.31     3706.72    107.23 o 
 -10   3   6     1271.71     1282.51     47.35 o 
  -9   3   6     4019.72     4370.84     88.24 o 
  -8   3   6     2160.18     2156.89    108.71 o 
  -7   3   6     8242.49     8607.52     74.34 o 
  -6   3   6     5069.58     4925.79     50.15 o 
  -5   3   6     5344.25     5453.14     70.84 o 
  -4   3   6     1836.00     1557.72     31.27 o 
  -3   3   6     3131.83     2588.72     48.95 o 
  -2   3   6     3449.64     3124.77     44.97 o 
  -1   3   6     5507.53     5676.59     57.37 o 
   0   3   6     2938.01     2855.73     82.76 o 
   1   3   6     3499.85     3186.49     48.33 o 
   2   3   6     2945.12     2705.53    125.43 o 
   3   3   6      825.02      776.08     30.46 o 
   4   3   6      804.64      761.14     40.66 o 
   5   3   6     2543.98     2542.03     60.33 o 
   6   3   6      726.42      699.42     35.27 o 
   7   3   6      815.33      725.42     33.60 o 
   8   3   6       60.82       83.68     19.65 o 
 -13   4   6     1037.96     1013.93     35.47 o 
 -12   4   6       45.72       34.89      9.79 o 
 -11   4   6      861.16      879.70     31.10 o 
 -10   4   6        2.70       51.38     19.41 o 
  -9   4   6    10657.39    11012.62    248.06 o 
  -8   4   6        5.83       21.18      8.28 o 
  -7   4   6     4543.77     4398.92     68.66 o 
  -6   4   6        6.30       80.05     17.87 o 
  -5   4   6      626.42      528.61     16.75 o 
  -4   4   6       53.26       63.13      9.44 o 
  -3   4   6      567.12      576.71     13.89 o 
  -2   4   6       32.49      326.32     32.98 o 
  -1   4   6      445.38      523.75     21.57 o 
   0   4   6      316.93      362.48     16.92 o 
   1   4   6     1508.24     1410.17     48.35 o 
   2   4   6     1569.74     1505.17     71.28 o 
   3   4   6        3.65        7.96      7.00 o 
   4   4   6      671.27      617.64     31.23 o 
   5   4   6        1.33       10.53      6.15 o 
   6   4   6      948.56      969.25     64.64 o 
   7   4   6      157.65      181.06     22.80 o 
 -13   5   6      514.60      501.03     35.69 o 
 -12   5   6       95.80      115.91     17.00 o 
 -11   5   6      204.55      263.73     17.92 o 
 -10   5   6      129.30      167.96     13.83 o 
  -9   5   6      223.18      261.40     17.87 o 
  -8   5   6      197.65      196.63     36.75 o 
  -7   5   6     1096.33     1199.19     37.33 o 
  -6   5   6      150.24      126.29     10.97 o 
  -5   5   6      591.71      754.08     21.64 o 
  -4   5   6      390.83      339.76     14.14 o 
  -3   5   6      378.30      362.04     11.34 o 
  -2   5   6      182.98      190.67     15.40 o 
  -1   5   6     2349.72     2285.33     59.24 o 
   0   5   6      127.68      140.04     10.43 o 
   1   5   6      231.27      248.39     18.54 o 
   2   5   6      232.11      235.47     18.70 o 
   3   5   6       48.39       54.25     15.32 o 
   4   5   6        6.46       20.49     11.34 o 
   5   5   6      251.73      223.05     18.38 o 
   6   5   6      394.50      368.43     33.24 o 
   7   5   6       24.74       41.49     20.39 o 
 -12   6   6       43.66       47.87     10.82 o 
 -11   6   6      537.98      575.25     36.75 o 
 -10   6   6       31.68       44.88     15.41 o 
  -9   6   6     1207.21     1153.55     43.63 o 
  -8   6   6      189.94      184.26     20.67 o 
  -7   6   6     1053.30     1058.11     38.09 o 
  -6   6   6       18.55       15.27      4.09 o 
  -5   6   6     1148.64     1211.74     31.15 o 
  -4   6   6       51.45       49.42      9.08 o 
  -3   6   6     3353.50     3272.09     72.71 o 
  -2   6   6     3899.78     4139.43    117.35 o 
  -1   6   6      492.52      603.26     30.03 o 
   0   6   6     1332.02     1411.53     48.20 o 
   1   6   6      148.70      177.19     10.63 o 
   2   6   6        5.57       55.64     20.68 o 
   3   6   6      247.31      265.49     18.50 o 
   4   6   6      574.46      567.18     34.78 o 
   5   6   6      227.55      224.12     21.35 o 
   6   6   6      357.46      344.29     26.35 o 
   7   6   6      578.02      572.75     31.19 o 
 -12   7   6       22.92       27.90      9.78 o 
 -11   7   6        8.21       10.14      7.16 o 
 -10   7   6     1136.36     1263.34     72.34 o 
  -9   7   6      117.38      147.67     12.59 o 
  -8   7   6     1557.36     1688.62     42.84 o 
  -7   7   6      769.29      760.88     33.90 o 
  -6   7   6     1681.23     1722.49     34.50 o 
  -5   7   6     2351.90     2323.66     53.35 o 
  -4   7   6     5943.98     6393.97    178.39 o 
  -3   7   6     1059.75     1026.18     47.27 o 
  -2   7   6     6763.29     6571.60    217.21 o 
  -1   7   6      703.05      642.91     25.45 o 
   0   7   6     1901.65     1795.05     46.77 o 
   1   7   6      303.02      278.97     27.72 o 
   2   7   6     1032.35     1036.88     44.65 o 
   3   7   6      372.48      380.12     24.27 o 
   4   7   6     2135.27     2241.23     52.62 o 
   5   7   6      334.43      296.14     25.19 o 
   6   7   6      158.12      172.95     35.27 o 
 -11   8   6       16.65       29.37      9.79 o 
 -10   8   6      682.21      811.65     37.17 o 
  -9   8   6      296.62      229.53     29.94 o 
  -8   8   6      646.33      637.82     31.48 o 
  -7   8   6       81.59       71.35      7.82 o 
  -6   8   6     2753.30     2836.61     49.07 o 
  -5   8   6      316.15      345.31     21.65 o 
  -4   8   6        4.27       26.45     10.33 o 
  -3   8   6     1210.36     1308.92     76.56 o 
  -2   8   6       33.77       18.76      9.49 o 
  -1   8   6      594.61      578.53     30.36 o 
   0   8   6       17.20       20.17     12.67 o 
   1   8   6       14.06       50.98      8.38 o 
   2   8   6       90.27      126.61     14.27 o 
   3   8   6       85.66       99.60     14.04 o 
   4   8   6       57.76       80.88     16.81 o 
   5   8   6       21.18       29.65     10.10 o 
   6   8   6       95.93       67.89     13.94 o 
 -10   9   6     6731.06     6308.02    255.11 o 
  -9   9   6        1.70       27.88      7.48 o 
  -8   9   6     1879.14     1654.63     79.37 o 
  -7   9   6       27.88       45.13      7.60 o 
  -6   9   6     2740.94     2690.76     53.77 o 
  -5   9   6       56.60       66.36     10.18 o 
  -4   9   6     6965.89     7455.21    169.91 o 
  -3   9   6       33.66       20.82      6.11 o 
  -2   9   6     5431.84     5185.21     94.92 o 
  -1   9   6        7.23       13.82      9.10 o 
   0   9   6       54.74       82.44     14.21 o 
   1   9   6        9.97       31.72      8.14 o 
   2   9   6     2141.01     2243.84     57.19 o 
   3   9   6       49.78       52.91     12.15 o 
   4   9   6     4635.97     4531.43    157.67 o 
   5   9   6        9.37       67.41     17.10 o 
  -9  10   6       82.48       95.33     19.90 o 
  -8  10   6     2704.41     2541.91     59.93 o 
  -7  10   6       13.15       48.98      7.75 o 
  -6  10   6     1381.18     1581.74     31.75 o 
  -5  10   6       64.36       74.92     11.47 o 
  -4  10   6     2316.10     2313.96     46.49 o 
  -3  10   6      261.36      225.40     18.72 o 
  -2  10   6        6.81       20.78      7.20 o 
  -1  10   6       42.23       30.95      7.59 o 
   0  10   6      542.93      572.59     24.26 o 
   1  10   6      120.29      134.17     20.05 o 
   2  10   6      561.19      562.32     33.42 o 
   3  10   6      322.66      302.01     23.06 o 
   4  10   6      119.20      109.32     22.01 o 
  -8  11   6      149.36      188.03     16.74 o 
  -7  11   6      983.83     1067.06     46.32 o 
  -6  11   6      234.65      287.22     22.48 o 
  -5  11   6      990.65      849.44     68.82 o 
  -4  11   6       30.06       39.45      8.62 o 
  -3  11   6     1565.14     1761.67     45.09 o 
  -2  11   6      197.23      169.41     13.32 o 
  -1  11   6     2832.49     2953.42     99.50 o 
   0  11   6      697.90      643.93     29.83 o 
   1  11   6      938.77      905.43     52.79 o 
   2  11   6        6.87       23.84     16.39 o 
   3  11   6      624.08      552.71     37.93 o 
  -6  12   6      172.67      163.49     23.35 o 
  -5  12   6      114.59       87.52     11.25 o 
  -4  12   6      149.47      131.82     13.45 o 
  -3  12   6      799.94      820.42     58.37 o 
  -2  12   6       59.44      103.15     15.37 o 
  -1  12   6       29.33       38.86      9.82 o 
   0  12   6        6.49       37.82     17.01 o 
   1  12   6        4.66       12.52     10.35 o 
 -14   1   7       11.28       19.07     12.50 o 
 -13   1   7      171.29      225.12     28.93 o 
 -12   1   7      288.71      252.70     29.45 o 
 -11   1   7      778.53      675.75     49.03 o 
 -10   1   7       67.17       53.86     11.59 o 
  -9   1   7      243.71      216.65     13.20 o 
  -8   1   7        3.71        5.87      4.46 o 
  -7   1   7     3462.34     3751.07     42.31 o 
  -6   1   7       33.57       17.93      5.62 o 
  -5   1   7     1855.96     1799.97     34.49 o 
  -4   1   7       67.28      148.91      8.38 o 
  -3   1   7     3515.25     3325.00     73.50 o 
  -2   1   7     1284.39     1154.64     24.08 o 
   0   1   7      659.08      670.95     29.80 o 
   1   1   7      249.66      163.78      9.21 o 
   2   1   7      559.08      626.57     24.37 o 
   3   1   7     4095.58     4354.32     64.34 o 
   4   1   7      307.46      309.39     15.84 o 
   5   1   7     1831.56     2039.47     69.98 o 
   6   1   7      208.00      221.25     26.67 o 
   7   1   7     1530.07     1575.40     56.37 o 
 -13   2   7      124.10      136.52     17.63 o 
 -12   2   7     2714.65     2615.00     99.35 o 
 -11   2   7     3921.82     3713.00    115.37 o 
 -10   2   7     3270.09     3336.09     65.80 o 
  -9   2   7     4034.60     4163.16    122.24 o 
  -8   2   7     2985.20     2956.74     90.20 o 
  -7   2   7     5248.11     5002.70     52.25 o 
  -6   2   7     7379.26     7482.39    107.88 o 
  -5   2   7     1213.57     1161.73     21.85 o 
  -4   2   7      609.27      401.48     10.89 o 
  -3   2   7     1041.73      973.70     31.00 o 
  -2   2   7     2117.88     1874.87     34.64 o 
  -1   2   7      595.41      570.16     13.77 o 
   0   2   7      287.61      359.42     14.53 o 
   1   2   7      250.18      282.94     13.21 o 
   2   2   7      556.77      527.58     25.82 o 
   3   2   7      849.58      810.13     31.27 o 
   4   2   7       22.30       25.98      9.74 o 
   5   2   7       11.64       16.19      5.79 o 
   6   2   7      126.57      101.04     15.68 o 
   7   2   7        0.58       32.86     13.14 o 
 -13   3   7      175.89      206.88     18.89 o 
 -12   3   7     1236.33     1214.41     43.54 o 
 -11   3   7      103.42      160.48     17.20 o 
 -10   3   7     2561.84     2807.97    107.88 o 
  -9   3   7      623.08      577.33     34.83 o 
  -8   3   7      304.57      380.65     23.23 o 
  -7   3   7      683.62      680.58     30.94 o 
  -6   3   7     4873.60     5366.18     51.54 o 
  -5   3   7       23.72       32.59      6.63 o 
  -4   3   7     1971.06     2018.01     60.91 o 
  -3   3   7      287.22      321.93     14.54 o 
  -2   3   7     1493.36     1406.60     33.36 o 
  -1   3   7       21.83       30.30      7.03 o 
   0   3   7     2305.12     2130.00     60.37 o 
   1   3   7      231.06      243.45     16.64 o 
   2   3   7     3942.29     4136.62    131.40 o 
   3   3   7       58.94       33.59      7.72 o 
   4   3   7     2908.46     2867.61     62.84 o 
   5   3   7      377.55      358.05     30.43 o 
   6   3   7      432.64      338.65     31.24 o 
   7   3   7       53.24       53.30     16.77 o 
 -13   4   7      113.76      154.25     15.89 o 
 -12   4   7     1218.53     1189.54     44.17 o 
 -11   4   7       85.06       71.85     10.48 o 
 -10   4   7     2098.65     2118.53     91.82 o 
  -9   4   7     1194.25     1296.94     76.74 o 
  -8   4   7     7785.07     7819.35    120.46 o 
  -7   4   7      162.45      158.31     15.29 o 
  -6   4   7       87.02      116.26     11.18 o 
  -5   4   7      663.99      597.47     18.30 o 
  -4   4   7     6299.95     6200.04    105.61 o 
  -3   4   7        5.46        7.11      3.57 o 
  -2   4   7       18.42       22.60     10.22 o 
  -1   4   7       14.65       25.98     11.19 o 
   0   4   7       83.55       92.98     10.31 o 
   1   4   7      266.49      259.26     18.78 o 
   2   4   7      992.64      910.22     37.66 o 
   3   4   7       31.20       23.78      5.25 o 
   4   4   7      936.54      859.36     33.25 o 
   5   4   7        8.63       27.59     10.17 o 
   6   4   7       39.95       59.40     13.62 o 
   7   4   7       74.57       54.72     13.18 o 
 -13   5   7      200.41      208.23     19.11 o 
 -12   5   7        0.20       21.77      7.63 o 
 -11   5   7      126.65      154.72     16.49 o 
 -10   5   7      446.43      421.07     23.64 o 
  -9   5   7        8.90       64.97     18.01 o 
  -8   5   7     1132.36     1083.91     40.83 o 
  -7   5   7       17.68       24.38      4.61 o 
  -6   5   7     1531.32     1396.21     34.56 o 
  -5   5   7      405.06      525.92     25.34 o 
  -4   5   7     2905.98     3043.10     82.18 o 
  -3   5   7      218.47      244.11     14.65 o 
  -2   5   7     9267.93     9451.96    222.52 o 
  -1   5   7     1008.44     1116.50     36.37 o 
   0   5   7     8893.50     9771.80    178.49 o 
   1   5   7      171.39      192.70     17.90 o 
   2   5   7     4292.58     4526.68    146.49 o 
   3   5   7      282.64      253.36     23.95 o 
   4   5   7     3157.20     3176.99    128.55 o 
   5   5   7      174.05      190.15     19.03 o 
   6   5   7     1629.56     1686.80     55.68 o 
 -12   6   7      106.85       95.03     12.01 o 
 -11   6   7     1074.89     1099.11     57.00 o 
 -10   6   7      520.98      467.87     21.49 o 
  -9   6   7      553.94      631.62     33.65 o 
  -8   6   7      359.27      286.61     14.45 o 
  -7   6   7     1856.58     1958.27     30.81 o 
  -6   6   7      473.50      519.44     24.61 o 
  -5   6   7     1824.55     1663.00     57.39 o 
  -4   6   7      161.14      186.21     10.51 o 
  -3   6   7     6057.15     6036.66    171.43 o 
  -2   6   7     1799.15     1615.01    152.18 o 
  -1   6   7     2303.96     2158.18     73.00 o 
   0   6   7       82.77      121.25     16.06 o 
   1   6   7      181.26      161.83     14.95 o 
   2   6   7      103.82      110.72     13.99 o 
   3   6   7      314.03      314.16     24.39 o 
   4   6   7      254.27      239.13     20.57 o 
   5   6   7        0.65       30.72     20.57 o 
   6   6   7       12.01       11.40     10.14 o 
 -12   7   7       84.65       78.67     15.32 o 
 -11   7   7       18.40       21.59      7.64 o 
 -10   7   7      314.18      293.18     23.55 o 
  -9   7   7       47.63       32.27     13.65 o 
  -8   7   7       85.16       95.23     10.14 o 
  -7   7   7      129.02      160.96     11.73 o 
  -6   7   7       24.63       53.63     12.59 o 
  -5   7   7     2534.46     2720.20     58.69 o 
  -4   7   7      855.28      984.84     57.34 o 
  -3   7   7      243.84      244.81     13.76 o 
  -2   7   7     1403.07     1277.85     59.20 o 
  -1   7   7        5.29       26.75      8.35 o 
   0   7   7      290.83      268.91     32.49 o 
   1   7   7       31.88       44.47      9.33 o 
   2   7   7      332.51      350.65     26.37 o 
   3   7   7       12.14       84.48     19.66 o 
   4   7   7      215.00      276.51     24.44 o 
   5   7   7       10.09       37.53     19.98 o 
 -11   8   7     2323.86     2140.55     62.07 o 
 -10   8   7      608.06      574.21     41.73 o 
  -9   8   7     5332.90     5257.97    170.19 o 
  -8   8   7      764.03      682.41     45.93 o 
  -7   8   7      274.17      341.78     22.41 o 
  -6   8   7       25.08       34.77     10.17 o 
  -5   8   7     2513.98     2744.95     98.07 o 
  -4   8   7     1571.36     1692.88    121.46 o 
  -3   8   7     7298.30     6938.04    172.23 o 
  -2   8   7       79.28       64.05     20.08 o 
  -1   8   7     1704.69     1758.93     32.09 o 
   0   8   7       30.28       26.65      7.30 o 
   1   8   7      198.03      232.97     21.15 o 
   2   8   7       20.50       24.62     14.10 o 
   3   8   7      165.28      226.13     21.62 o 
   4   8   7        0.91       38.70     19.64 o 
   5   8   7      518.72      421.41     29.75 o 
 -10   9   7       66.37      110.51     15.50 o 
  -9   9   7     1696.14     1616.56     50.11 o 
  -8   9   7       16.69       11.59      8.00 o 
  -7   9   7     1104.28     1094.66     30.32 o 
  -6   9   7        1.24      136.33     20.65 o 
  -5   9   7      578.80      611.55     34.16 o 
  -4   9   7       15.42       85.81     18.04 o 
  -3   9   7     1866.51     1742.82     37.33 o 
  -2   9   7       43.17      107.46     10.63 o 
  -1   9   7      980.20      931.45     46.52 o 
   0   9   7      157.95      168.47     18.88 o 
   1   9   7     4092.69     4059.97     76.33 o 
   2   9   7        6.20       33.30     14.39 o 
   3   9   7      293.13      312.81     26.87 o 
   4   9   7      201.39      255.07     23.48 o 
  -9  10   7     1051.39      893.33     65.81 o 
  -8  10   7      472.48      471.89     35.86 o 
  -7  10   7        7.92       19.21      6.80 o 
  -6  10   7      383.69      431.41     25.38 o 
  -5  10   7      121.59       85.04     15.64 o 
  -4  10   7      131.24      144.51     13.92 o 
  -3  10   7      400.82      321.65     16.91 o 
  -2  10   7      356.08      323.10     19.77 o 
  -1  10   7      433.64      442.65     28.00 o 
   0  10   7        3.76       21.79      8.56 o 
   1  10   7        4.24       14.56     12.66 o 
   2  10   7      224.14      224.50     19.84 o 
   3  10   7      480.08      414.77     36.69 o 
  -8  11   7      101.94       98.07     14.09 o 
  -7  11   7      771.80      743.18     37.79 o 
  -6  11   7       11.67       15.34      7.45 o 
  -5  11   7      101.01      125.78     13.45 o 
  -4  11   7      117.54      100.50     14.59 o 
  -3  11   7     1543.27     1570.96     41.94 o 
  -2  11   7        4.32       22.50      7.16 o 
  -1  11   7     1871.19     1815.85     62.40 o 
   0  11   7      194.07      164.10     23.70 o 
   1  11   7     2809.55     2856.02     93.14 o 
   2  11   7       48.09       62.21     15.09 o 
  -6  12   7     1951.42     1953.62     55.96 o 
  -5  12   7        6.69       25.25     11.21 o 
  -4  12   7     3989.19     3823.38     97.25 o 
  -3  12   7      184.61      168.42     15.38 o 
  -2  12   7     1677.41     1586.28     90.33 o 
  -1  12   7        9.71        5.56     12.25 o 
 -14   0   8     2384.19     2377.33    121.80 o 
 -13   0   8       45.04       43.55     16.63 o 
 -12   0   8     6067.24     6397.69    136.83 o 
 -11   0   8       19.76       18.10      5.04 o 
 -10   0   8     4269.00     4319.62    168.88 o 
  -9   0   8        1.32       21.85     14.84 o 
  -8   0   8    15205.22    15833.37    469.97 o 
  -7   0   8        3.84        4.75      8.09 o 
  -6   0   8    15652.79    14893.85    193.81 o 
  -5   0   8       85.71      106.47     12.05 o 
  -4   0   8    67513.06    71707.66   2062.39 o 
  -3   0   8       20.51       48.41      6.62 o 
  -2   0   8    10690.27    10088.42    187.46 o 
  -1   0   8     1761.38     1604.68     71.90 o 
   0   0   8    74254.80    80884.22   6537.91 o 
   1   0   8      265.25      257.74     25.64 o 
   2   0   8    10011.45    10771.75    273.01 o 
   3   0   8       64.95       38.04      8.56 o 
   4   0   8     3832.30     4018.14    264.41 o 
   5   0   8      196.25      219.81     31.92 o 
   6   0   8     1320.07     1177.38     52.46 o 
   7   0   8        2.75       37.59     15.96 o 
 -14   1   8     3215.33     3294.20     92.37 o 
 -13   1   8      184.93      223.05     22.15 o 
 -12   1   8      304.16      298.99     23.49 o 
 -11   1   8      467.16      430.59     28.15 o 
 -10   1   8     1352.29     1461.07     59.20 o 
  -9   1   8       55.91       64.10      7.71 o 
  -8   1   8        3.28        5.87      2.79 o 
  -7   1   8      913.35      918.27     28.52 o 
  -6   1   8        7.57       10.09      5.63 o 
  -5   1   8      275.22      254.38     10.65 o 
  -4   1   8       10.44       13.92      3.21 o 
  -3   1   8        2.80        8.34      2.09 o 
  -2   1   8      213.56      238.92      9.17 o 
  -1   1   8     1463.09     1379.26     51.09 o 
   0   1   8     3810.12     4093.29     58.46 o 
   1   1   8       46.73       42.77      6.35 o 
   2   1   8      371.89      412.42     19.54 o 
   3   1   8      218.66      192.97     14.03 o 
   4   1   8        6.13        8.75      4.04 o 
   5   1   8       67.80       51.91     11.77 o 
   6   1   8       38.36       66.61     13.81 o 
   7   1   8       38.84       18.02     18.97 o 
 -14   2   8     1000.00      923.98     39.73 o 
 -13   2   8       86.61      111.71     15.15 o 
 -12   2   8     2212.68     2083.04     48.70 o 
 -11   2   8     2431.33     2292.34     51.02 o 
 -10   2   8     2943.11     2947.53     87.03 o 
  -9   2   8     1868.35     1858.52     43.07 o 
  -8   2   8     1324.71     1329.86     45.42 o 
  -7   2   8     2610.78     2802.24     49.54 o 
  -6   2   8     3797.51     3893.15     83.35 o 
  -5   2   8     7143.08     7565.61     70.49 o 
  -4   2   8     1910.43     1814.84     44.50 o 
  -3   2   8     2841.35     2878.13     26.76 o 
  -2   2   8     2718.19     2671.04     51.30 o 
  -1   2   8      120.03       93.11      6.10 o 
   0   2   8     1884.79     1831.53     86.60 o 
   1   2   8       74.12      106.94     10.03 o 
   2   2   8     1618.15     1729.84     60.91 o 
   3   2   8     2121.21     2331.38     42.22 o 
   4   2   8      749.09      784.87     36.77 o 
   5   2   8      543.60      457.12     31.99 o 
   6   2   8      344.14      381.95     28.48 o 
 -13   3   8     1155.19     1082.55     64.87 o 
 -12   3   8     1007.09      967.97     64.51 o 
 -11   3   8     3555.46     3562.72     73.59 o 
 -10   3   8       13.37       49.43     10.74 o 
  -9   3   8      861.55      866.63     42.86 o 
  -8   3   8      442.47      479.14     30.71 o 
  -7   3   8      286.30      375.80     27.01 o 
  -6   3   8       12.37       31.82      7.62 o 
  -5   3   8     1979.22     1877.04     49.37 o 
  -4   3   8       65.76       89.86      7.13 o 
  -3   3   8      574.82      490.23     13.30 o 
  -2   3   8       55.74       43.79      5.60 o 
  -1   3   8       15.00       17.63      6.30 o 
   0   3   8      266.34      305.52     21.31 o 
   1   3   8      707.46      723.24     32.50 o 
   2   3   8      561.36      509.38     25.86 o 
   3   3   8      677.60      684.66     39.01 o 
   4   3   8     1340.95     1329.53     63.96 o 
   5   3   8      158.06      187.66     19.27 o 
   6   3   8      144.58      135.76     21.52 o 
 -13   4   8     2261.55     2350.95     77.60 o 
 -12   4   8      208.87      188.92     16.21 o 
 -11   4   8     2498.71     2476.58     58.11 o 
 -10   4   8        4.13        8.63      6.70 o 
  -9   4   8    10798.93    11899.45    106.68 o 
  -8   4   8      722.45      944.93     52.77 o 
  -7   4   8     3794.93     3925.95     73.31 o 
  -6   4   8       18.07       44.71      6.19 o 
  -5   4   8    14055.96    14752.39    279.76 o 
  -4   4   8      526.55      671.90     34.61 o 
  -3   4   8    10903.61    10758.32    163.25 o 
  -2   4   8      208.94      246.13     16.04 o 
  -1   4   8     1440.18     1411.37     37.06 o 
   0   4   8       11.52       20.20      6.39 o 
   1   4   8     6028.51     6293.00    100.90 o 
   2   4   8       25.66       23.85      8.45 o 
   3   4   8     3637.20     3909.83    205.40 o 
   4   4   8      253.84      344.85     38.37 o 
   5   4   8     2688.63     2639.76     99.50 o 
   6   4   8       75.49       97.01     13.89 o 
 -13   5   8       54.34       41.20     14.28 o 
 -12   5   8       34.20       59.23     14.28 o 
 -11   5   8     1730.48     1609.60     58.50 o 
 -10   5   8      104.66      116.02     16.61 o 
  -9   5   8     5586.25     5702.11    112.08 o 
  -8   5   8       18.94       39.52      9.29 o 
  -7   5   8      352.62      317.08     15.20 o 
  -6   5   8       88.34       84.16     14.16 o 
  -5   5   8     2782.33     2965.00     51.93 o 
  -4   5   8        8.49        6.79      2.82 o 
  -3   5   8     3519.39     3384.96     81.26 o 
  -2   5   8      194.18      185.07     12.80 o 
  -1   5   8       20.00       36.05      5.73 o 
   0   5   8       52.38       46.49      9.41 o 
   1   5   8      867.72      869.79     42.41 o 
   2   5   8        8.18       26.62      8.93 o 
   3   5   8       45.37       39.50     17.69 o 
   4   5   8       25.25       23.78     10.49 o 
   5   5   8      437.99      377.06     39.06 o 
   6   5   8       30.56       21.68      8.79 o 
 -12   6   8       97.67      127.39     16.29 o 
 -11   6   8     4629.24     4717.77    113.48 o 
 -10   6   8      665.55      575.23     35.33 o 
  -9   6   8     3278.39     3186.96    115.52 o 
  -8   6   8      691.65      714.88     45.19 o 
  -7   6   8     5701.27     5454.66    172.70 o 
  -6   6   8      137.46      165.96     11.39 o 
  -5   6   8     8678.91     8868.35    341.11 o 
  -4   6   8       66.65       81.26      8.35 o 
  -3   6   8    18195.09    17533.93    674.63 o 
  -2   6   8       50.22       61.06     13.53 o 
  -1   6   8    11982.97    12580.11    207.25 o 
   0   6   8       75.58       88.09     22.52 o 
   1   6   8     4795.84     4988.53    109.45 o 
   2   6   8      193.66      222.64     21.96 o 
   3   6   8     4858.22     5069.36    167.19 o 
   4   6   8      144.91      144.86     23.72 o 
   5   6   8      271.95      272.40     39.92 o 
 -12   7   8      531.46      453.81     25.75 o 
 -11   7   8      438.66      399.61     22.11 o 
 -10   7   8     3546.08     3394.24    105.47 o 
  -9   7   8       51.04       45.29     11.50 o 
  -8   7   8      829.75      854.04     45.30 o 
  -7   7   8        9.80        5.40      4.57 o 
  -6   7   8     1191.91     1242.07     54.26 o 
  -5   7   8      958.14      949.02     37.14 o 
  -4   7   8      627.23      685.14     29.04 o 
  -3   7   8      218.46      208.37     13.87 o 
  -2   7   8      173.73      185.38     14.91 o 
  -1   7   8       96.35       94.29      8.69 o 
   0   7   8       27.22       45.54     16.41 o 
   1   7   8        3.99       -7.69     10.37 o 
   2   7   8      183.45      173.65     17.60 o 
   3   7   8      187.95      215.97     20.74 o 
   4   7   8        2.02       34.02     11.54 o 
   5   7   8      295.91      354.56     52.77 o 
 -11   8   8      570.00      554.06     39.75 o 
 -10   8   8     3570.76     3383.95     89.93 o 
  -9   8   8      557.27      571.43     48.11 o 
  -8   8   8     6812.26     6497.08    117.05 o 
  -7   8   8       51.82       39.29      7.84 o 
  -6   8   8     2937.32     2929.43     86.21 o 
  -5   8   8      157.36      205.83     19.86 o 
  -4   8   8    10548.46    11398.63    282.33 o 
  -3   8   8     1201.90     1195.28     68.67 o 
  -2   8   8     5007.03     5297.79     97.49 o 
  -1   8   8      662.39      727.92     33.61 o 
   0   8   8      898.40      941.78     52.51 o 
   1   8   8      129.97      159.91     17.91 o 
   2   8   8     3067.95     3302.07     92.39 o 
   3   8   8      254.41      219.87     17.37 o 
   4   8   8     2542.45     2557.54    109.07 o 
 -10   9   8      813.24      795.40     35.61 o 
  -9   9   8        1.04       27.03      7.99 o 
  -8   9   8     1524.87     1468.42     42.12 o 
  -7   9   8       48.32       34.25      8.33 o 
  -6   9   8      724.76      662.40     26.07 o 
  -5   9   8       20.03       17.93      9.30 o 
  -4   9   8       78.31       98.17     10.68 o 
  -3   9   8       58.28       43.68     13.59 o 
  -2   9   8      206.68      188.08     14.83 o 
  -1   9   8       55.28       73.68     11.58 o 
   0   9   8      885.37      927.86     63.32 o 
   1   9   8       60.33       77.56     14.13 o 
   2   9   8      105.62       74.62     14.29 o 
   3   9   8      120.73      103.33     17.61 o 
  -9  10   8       14.78       30.79     11.17 o 
  -8  10   8     3296.19     3306.56     90.76 o 
  -7  10   8        7.30       17.43     11.52 o 
  -6  10   8     4528.93     4542.85    100.51 o 
  -5  10   8       13.72       32.68     10.12 o 
  -4  10   8      321.49      358.29     22.98 o 
  -3  10   8      155.56      171.78     22.95 o 
  -2  10   8     6453.18     6735.73    157.17 o 
  -1  10   8      194.32      117.32     21.00 o 
   0  10   8       31.54       33.26     12.67 o 
   1  10   8       43.69       49.17     24.62 o 
   2  10   8     2258.00     2196.63     86.96 o 
  -8  11   8       19.07       55.84     10.41 o 
  -7  11   8       55.86       62.50     10.98 o 
  -6  11   8       89.45      107.89     12.74 o 
  -5  11   8     1002.10     1004.81     44.04 o 
  -4  11   8       27.97       25.68      9.13 o 
  -3  11   8       12.18       16.40     10.60 o 
  -2  11   8      818.97      793.64     43.64 o 
  -1  11   8      116.95      149.80     23.76 o 
   0  11   8      963.91      944.66     41.98 o 
  -5  12   8       93.47       66.13     14.44 o 
  -4  12   8     1771.38     1732.34     62.91 o 
  -3  12   8      597.57      535.80     31.93 o 
  -2  12   8     1961.71     1810.03     68.72 o 
 -14   1   9      168.84      151.78     15.40 o 
 -13   1   9     5685.87     5742.19    132.24 o 
 -12   1   9      224.79      271.30     21.76 o 
 -11   1   9     3132.03     3192.89     71.06 o 
 -10   1   9       49.75       70.43     14.30 o 
  -9   1   9     3032.88     2972.03     64.70 o 
  -8   1   9       10.40       12.62      5.82 o 
  -7   1   9    25480.86    25517.67    810.12 o 
  -6   1   9      443.20      500.18     21.45 o 
  -5   1   9    19695.46    19273.83    330.27 o 
  -4   1   9     1227.32     1233.59     33.67 o 
  -3   1   9     6103.03     5591.24    121.12 o 
  -2   1   9      974.10     1017.81     28.49 o 
  -1   1   9     1351.09     1232.70     40.69 o 
   0   1   9      210.11      165.22     17.10 o 
   1   1   9     9052.55     9141.18    199.97 o 
   2   1   9     1116.85     1049.84     44.82 o 
   3   1   9      765.02      704.45     26.94 o 
   4   1   9      458.91      458.67     38.01 o 
   5   1   9       13.25       39.52     13.39 o 
   6   1   9       95.73       93.01     22.48 o 
 -14   2   9      193.46      210.26     18.81 o 
 -13   2   9      255.51      228.30     18.28 o 
 -12   2   9       88.48      104.20     20.58 o 
 -11   2   9       80.27      156.08     79.95 o 
 -10   2   9        1.51       26.23      7.73 o 
  -9   2   9      179.26      182.96     13.48 o 
  -8   2   9       24.79       28.17      5.07 o 
  -7   2   9      514.11      493.23     34.53 o 
  -6   2   9        5.16       20.46      3.12 o 
  -5   2   9    11687.92    11676.51    171.04 o 
  -4   2   9      126.96      133.25      9.12 o 
  -3   2   9     4670.67     4143.94     64.77 o 
  -2   2   9        8.18       10.97      3.44 o 
  -1   2   9       11.29       15.11      2.45 o 
   0   2   9     1635.73     1216.97    139.71 o 
   1   2   9      426.08      422.73     41.48 o 
   2   2   9     1068.71     1100.30     96.54 o 
   3   2   9      952.05     1001.31     42.91 o 
   4   2   9      525.14      545.17     27.76 o 
   5   2   9      325.80      377.30     33.34 o 
   6   2   9      266.62      271.58     24.53 o 
 -13   3   9      945.11      769.02     63.29 o 
 -12   3   9     8100.87     8103.55    311.23 o 
 -11   3   9     3458.62     3448.04     73.63 o 
 -10   3   9     4414.54     4509.46     90.98 o 
  -9   3   9     1424.36     1293.27     61.55 o 
  -8   3   9     3169.87     3390.31     53.25 o 
  -7   3   9     1981.16     2377.14     61.81 o 
  -6   3   9     5771.62     5983.77     57.51 o 
  -5   3   9     1501.03     1536.79     64.50 o 
  -4   3   9     3178.02     3198.04    142.31 o 
  -3   3   9      529.12      527.83     26.75 o 
  -2   3   9     1278.37     1318.98     36.14 o 
  -1   3   9      769.91      787.60     29.50 o 
   0   3   9     3826.00     4038.76    137.27 o 
   1   3   9     1476.44     1435.32     79.31 o 
   2   3   9     2333.79     2364.00     67.07 o 
   3   3   9     1108.94     1154.49     32.55 o 
   4   3   9      324.84      318.19     19.89 o 
   5   3   9      290.47      304.63     29.44 o 
 -13   4   9       32.09       68.32     14.39 o 
 -12   4   9       17.37       37.43     13.64 o 
 -11   4   9       16.09       25.46     11.80 o 
 -10   4   9     1009.37      892.62     37.93 o 
  -9   4   9       60.92       94.98     43.44 o 
  -8   4   9     4735.17     4963.80     91.21 o 
  -7   4   9        0.66       11.10      4.71 o 
  -6   4   9     3604.66     3669.35     90.12 o 
  -5   4   9      254.42      235.51     13.29 o 
  -4   4   9     1020.00      954.24     37.62 o 
  -3   4   9      766.69      639.56     34.03 o 
  -2   4   9     2717.15     2661.59     69.57 o 
  -1   4   9        3.69       18.51      6.49 o 
   0   4   9      231.15      254.36     22.80 o 
   1   4   9      224.54      211.48     14.35 o 
   2   4   9       86.65       68.11     10.83 o 
   3   4   9      757.07      763.11     32.64 o 
   4   4   9      766.61      731.77     53.77 o 
   5   4   9       71.17       63.04     14.91 o 
 -13   5   9       32.81       12.85     13.54 o 
 -12   5   9     4610.92     4466.18     95.77 o 
 -11   5   9       14.03       35.55      9.33 o 
 -10   5   9     4829.23     5137.71     99.79 o 
  -9   5   9       60.77       83.01     25.27 o 
  -8   5   9     6164.23     6386.59    123.24 o 
  -7   5   9        1.88        9.96      3.57 o 
  -6   5   9    15179.02    16123.04    188.87 o 
  -5   5   9      275.87      299.07     16.52 o 
  -4   5   9     9935.92     9958.36    186.77 o 
  -3   5   9      247.96      272.72     18.79 o 
  -2   5   9     5060.58     5260.65     91.51 o 
  -1   5   9      102.87      104.38     10.27 o 
   0   5   9     4508.92     5042.96    181.07 o 
   1   5   9      396.42      414.32     29.24 o 
   2   5   9     2418.14     2420.87     60.38 o 
   3   5   9      734.88      653.44     38.67 o 
   4   5   9      279.25      306.97     23.17 o 
   5   5   9      200.87      201.90     22.43 o 
 -12   6   9       25.48       29.58     12.82 o 
 -11   6   9      282.88      297.83     27.40 o 
 -10   6   9      935.63      951.29     32.55 o 
  -9   6   9       29.10       36.84      8.11 o 
  -8   6   9     2193.92     2061.09     54.90 o 
  -7   6   9      241.26      240.56     13.17 o 
  -6   6   9       70.47       48.56      6.99 o 
  -5   6   9      585.00      630.00     38.26 o 
  -4   6   9     1307.94     1234.82     41.59 o 
  -3   6   9      563.31      529.77     38.70 o 
  -2   6   9       89.61       89.13     11.16 o 
  -1   6   9      965.32     1010.40     63.64 o 
   0   6   9       26.74       36.93      9.62 o 
   1   6   9     1588.65     1551.71     48.81 o 
   2   6   9     1496.34     1536.08     55.37 o 
   3   6   9      226.33      240.64     21.42 o 
   4   6   9       35.57       68.63     22.35 o 
 -12   7   9      386.67      352.50     27.67 o 
 -11   7   9      635.57      534.88     35.05 o 
 -10   7   9     3617.65     3674.38     88.99 o 
  -9   7   9      545.51      467.44     30.97 o 
  -8   7   9     2927.83     2940.38    145.88 o 
  -7   7   9      323.24      288.46     19.76 o 
  -6   7   9     3435.32     3366.69     82.54 o 
  -5   7   9     1765.48     1715.57     44.81 o 
  -4   7   9     4840.01     5022.75     93.23 o 
  -3   7   9      816.93      816.96     39.13 o 
  -2   7   9     3287.85     3357.67     59.43 o 
  -1   7   9     1132.95     1081.77     41.21 o 
   0   7   9      367.46      397.54     32.79 o 
   1   7   9      575.72      589.29     32.01 o 
   2   7   9      350.73      365.03     47.81 o 
   3   7   9      324.53      279.43     20.59 o 
   4   7   9      331.56      306.18     25.19 o 
 -11   8   9      283.01      239.59     23.27 o 
 -10   8   9       98.82       88.85     12.57 o 
  -9   8   9       21.58       43.12     12.46 o 
  -8   8   9      253.12      226.16     40.20 o 
  -7   8   9       14.32       31.43      7.60 o 
  -6   8   9      896.52      816.39     53.10 o 
  -5   8   9       74.19       66.52     16.04 o 
  -4   8   9     1503.70     1573.50     63.96 o 
  -3   8   9      404.85      444.94     22.54 o 
  -2   8   9     1254.71     1250.02     53.89 o 
  -1   8   9      292.30      303.69     25.88 o 
   0   8   9      186.27      185.25     23.32 o 
   1   8   9     2055.30     2099.88     64.65 o 
   2   8   9      619.69      583.88     34.62 o 
   3   8   9     1267.26     1216.59     45.32 o 
 -10   9   9      131.12      127.82     19.26 o 
  -9   9   9     3603.78     3726.40    195.75 o 
  -8   9   9       92.38      136.45     29.11 o 
  -7   9   9     2656.62     2912.69    113.61 o 
  -6   9   9        1.81        7.42      5.35 o 
  -5   9   9     5521.92     5882.52    151.04 o 
  -4   9   9      266.09      270.52     22.07 o 
  -3   9   9      331.84      373.92     23.26 o 
  -2   9   9       46.04      129.46     12.36 o 
  -1   9   9     3064.65     3076.67     88.33 o 
   0   9   9      327.57      280.79     21.29 o 
   1   9   9      786.48      785.24     50.02 o 
   2   9   9      282.57      207.88     18.82 o 
  -9  10   9        0.14       38.49      9.63 o 
  -8  10   9        0.32       36.91     13.57 o 
  -7  10   9      278.75      231.57     16.05 o 
  -6  10   9       10.53       14.07     12.21 o 
  -5  10   9      289.63      283.89     16.80 o 
  -4  10   9       20.28       27.80     15.10 o 
  -3  10   9        3.41       14.65      8.34 o 
  -2  10   9       46.48       31.03     11.65 o 
  -1  10   9       11.09       34.55     13.12 o 
   0  10   9        7.34       25.97     10.77 o 
   1  10   9        4.11       34.01     16.16 o 
  -7  11   9     1710.04     1845.27     57.98 o 
  -6  11   9      193.99      203.73     17.10 o 
  -5  11   9     3150.43     3024.12     87.95 o 
  -4  11   9      158.72      174.46     20.75 o 
  -3  11   9     1608.99     1740.40     78.79 o 
  -2  11   9        7.06        7.36      8.88 o 
  -1  11   9     1978.56     1955.74     65.73 o 
 -14   0  10     2009.40     2216.10     90.18 o 
 -13   0  10       12.66       65.10     19.25 o 
 -12   0  10     2710.42     2678.25     71.15 o 
 -11   0  10      145.73      171.70     25.74 o 
 -10   0  10     3307.62     3274.31     97.94 o 
  -9   0  10       11.96       20.81     41.05 o 
  -8   0  10      153.20      106.84     28.96 o 
  -7   0  10       30.44       16.49      9.65 o 
  -6   0  10     6928.10     7891.20    267.37 o 
  -5   0  10     1591.10     1471.25     93.44 o 
  -4   0  10        3.86       23.76      5.82 o 
  -3   0  10      444.29      513.66     30.92 o 
  -2   0  10        1.73        3.67      3.31 o 
  -1   0  10     1657.55     1574.39     62.77 o 
   0   0  10      708.72      736.90     38.51 o 
   1   0  10     1928.46     1859.62     56.47 o 
   2   0  10      955.32      868.35     49.90 o 
   3   0  10      575.26      535.06     57.88 o 
   4   0  10      200.42      262.88     61.98 o 
   5   0  10      195.71      214.69     33.40 o 
 -14   1  10      549.52      540.28     38.22 o 
 -13   1  10      529.27      647.03     78.82 o 
 -12   1  10     1300.13     1271.41     36.77 o 
 -11   1  10       13.70       24.46      8.51 o 
 -10   1  10       54.29       79.04      7.76 o 
  -9   1  10       65.25       75.92     11.94 o 
  -8   1  10       74.55       79.96      9.98 o 
  -7   1  10     2307.70     2198.29     61.22 o 
  -6   1  10      329.57      332.47     17.01 o 
  -5   1  10     1159.88      956.76     37.37 o 
  -4   1  10      597.48      656.39     33.62 o 
  -3   1  10     1262.64     1191.16     48.80 o 
  -2   1  10        5.92       16.97      3.99 o 
  -1   1  10     1066.25      991.39     35.25 o 
   0   1  10       11.33       16.90      3.68 o 
   1   1  10     1378.75     1363.12     62.60 o 
   2   1  10       67.78       91.84     10.10 o 
   3   1  10       64.08       85.10     17.53 o 
   4   1  10       44.37       28.95     12.12 o 
   5   1  10        5.33       23.47     10.16 o 
 -14   2  10     2338.59     2243.83     72.67 o 
 -13   2  10      158.00      170.01     17.86 o 
 -12   2  10     2288.52     2271.34     74.62 o 
 -11   2  10      704.49      709.22     46.81 o 
 -10   2  10     2036.35     1954.94     52.77 o 
  -9   2  10      831.21      872.10     45.28 o 
  -8   2  10     2932.84     2806.93     47.06 o 
  -7   2  10      842.98      808.32     37.73 o 
  -6   2  10     8543.69     8769.47    137.24 o 
  -5   2  10       58.26       96.67      8.41 o 
  -4   2  10     1093.43     1076.94     36.18 o 
  -3   2  10       21.57       53.97      6.70 o 
  -2   2  10      233.83      278.92     17.83 o 
  -1   2  10     1328.49     1304.05     38.28 o 
   0   2  10      832.73      769.14     31.87 o 
   1   2  10      852.98      903.06     38.09 o 
   2   2  10        3.97       15.66      6.32 o 
   3   2  10      171.32      187.47     20.30 o 
   4   2  10        0.10       26.21     27.94 o 
   5   2  10      229.46      218.89     22.29 o 
 -13   3  10     1353.77     1319.38     50.12 o 
 -12   3  10     2535.53     2862.90     90.77 o 
 -11   3  10     3744.07     3963.48     90.51 o 
 -10   3  10     1583.63     1618.69     41.86 o 
  -9   3  10     2057.83     2047.27     78.96 o 
  -8   3  10      648.36      658.75     34.41 o 
  -7   3  10     4438.23     4343.14    140.39 o 
  -6   3  10     2584.22     2514.95     66.81 o 
  -5   3  10     2649.34     2492.28     62.95 o 
  -4   3  10     1605.98     1363.69     43.46 o 
  -3   3  10      829.11      755.96     24.25 o 
  -2   3  10      624.50      544.95     29.98 o 
  -1   3  10     1923.38     1834.10     52.05 o 
   0   3  10      650.24      653.25     44.02 o 
   1   3  10     1405.28     1405.92     49.22 o 
   2   3  10     1168.33     1163.76     39.82 o 
   3   3  10       92.33      140.57     21.41 o 
   4   3  10      149.34      192.38     18.49 o 
   5   3  10      314.05      315.65     25.07 o 
 -13   4  10     3558.61     3379.53    108.05 o 
 -12   4  10        4.32       11.30      7.11 o 
 -11   4  10      939.97      979.52     40.53 o 
 -10   4  10      125.54      158.03     19.11 o 
  -9   4  10     5513.62     5965.15     96.28 o 
  -8   4  10       60.03      104.66     10.21 o 
  -7   4  10     5455.02     5699.67     72.02 o 
  -6   4  10      385.02      421.41     31.52 o 
  -5   4  10      424.75      387.39     20.04 o 
  -4   4  10      373.62      377.91     25.88 o 
  -3   4  10       11.77       26.99      6.49 o 
  -2   4  10      206.20      228.41     18.34 o 
  -1   4  10      219.83      232.45     18.48 o 
   0   4  10      464.32      493.72     23.55 o 
   1   4  10       23.38        9.00      6.84 o 
   2   4  10     1019.42      970.11     43.34 o 
   3   4  10       48.01       55.25     27.95 o 
   4   4  10      309.24      311.15     49.33 o 
 -13   5  10      347.99      337.00     26.43 o 
 -12   5  10       49.55       64.97     12.56 o 
 -11   5  10        0.51       11.67      7.09 o 
 -10   5  10       56.99       83.44     13.02 o 
  -9   5  10      913.36     1008.50     40.14 o 
  -8   5  10      442.50      518.89     32.71 o 
  -7   5  10      106.04      159.55     11.08 o 
  -6   5  10      115.92      121.05      9.19 o 
  -5   5  10      163.89      208.04     13.93 o 
  -4   5  10       81.28       88.81      9.95 o 
  -3   5  10      460.58      486.32     30.76 o 
  -2   5  10        5.35       17.90      7.85 o 
  -1   5  10      992.08      955.41     40.94 o 
   0   5  10       40.30       27.77     12.34 o 
   1   5  10       50.70       50.35     10.79 o 
   2   5  10      121.48      127.89     16.16 o 
   3   5  10       22.76       39.17     18.25 o 
   4   5  10       36.35        3.81     15.10 o 
 -12   6  10       57.71       35.62      8.33 o 
 -11   6  10      358.03      415.26     27.25 o 
 -10   6  10       13.61       25.65     12.93 o 
  -9   6  10      698.27      695.42     38.31 o 
  -8   6  10      439.00      439.58     24.94 o 
  -7   6  10     1493.08     1481.23     40.97 o 
  -6   6  10      521.57      526.93     25.21 o 
  -5   6  10     1101.42     1126.80     41.70 o 
  -4   6  10      278.62      256.84     26.55 o 
  -3   6  10      602.35      607.74     29.95 o 
  -2   6  10     1761.51     1786.04     52.38 o 
  -1   6  10      528.06      554.33     29.04 o 
   0   6  10     1267.45     1268.77     40.52 o 
   1   6  10       12.91       35.07     10.07 o 
   2   6  10      112.49      163.44     15.59 o 
   3   6  10      117.00       98.92     18.16 o 
 -12   7  10       83.49       83.59     12.21 o 
 -11   7  10      464.49      468.68     31.93 o 
 -10   7  10      822.05      899.61     52.07 o 
  -9   7  10      128.60      155.85     13.32 o 
  -8   7  10     1302.98     1429.42    103.34 o 
  -7   7  10      398.94      399.99     23.97 o 
  -6   7  10     2015.16     2120.56     51.75 o 
  -5   7  10     2312.14     2409.57     47.31 o 
  -4   7  10     2129.85     2232.19     55.57 o 
  -3   7  10      648.24      681.56     33.21 o 
  -2   7  10     2324.63     2346.84     52.13 o 
  -1   7  10       34.08       66.24     12.50 o 
   0   7  10      892.57      906.33     40.08 o 
   1   7  10      136.31      138.49     19.27 o 
   2   7  10      261.33      258.27     20.00 o 
   3   7  10      173.72      196.68     26.47 o 
 -11   8  10      118.79       70.40     20.11 o 
 -10   8  10       67.95      124.69     13.38 o 
  -9   8  10      554.76      491.45     26.69 o 
  -8   8  10      709.42      676.09     42.29 o 
  -7   8  10      427.82      313.73     22.63 o 
  -6   8  10      829.50      788.44     28.52 o 
  -5   8  10      243.76      218.73     16.44 o 
  -4   8  10       63.71       66.13     11.56 o 
  -3   8  10      703.04      836.00     48.68 o 
  -2   8  10       47.82       36.97      7.72 o 
  -1   8  10      474.76      483.58     28.28 o 
   0   8  10      172.09      199.20     15.56 o 
   1   8  10        8.15       59.68     14.13 o 
   2   8  10        5.62       27.31     13.68 o 
 -10   9  10     3954.95     3855.42    106.16 o 
  -9   9  10       27.30       22.65     11.54 o 
  -8   9  10     1430.59     1466.20     71.75 o 
  -7   9  10       10.32       23.03      6.99 o 
  -6   9  10     1064.83     1044.68     58.17 o 
  -5   9  10      137.40      124.04     14.13 o 
  -4   9  10     2287.98     2369.36     61.69 o 
  -3   9  10       17.44       20.87      6.46 o 
  -2   9  10     2676.00     2605.58     75.06 o 
  -1   9  10        7.47       19.93      9.89 o 
   0   9  10      177.27      200.23     17.67 o 
   1   9  10        1.64       25.02     17.07 o 
  -8  10  10     2401.36     2260.52     98.97 o 
  -7  10  10      226.18      165.41     15.61 o 
  -6  10  10     1111.76     1214.70     43.59 o 
  -5  10  10      222.96      230.87     17.64 o 
  -4  10  10      679.31      668.74     37.55 o 
  -3  10  10      334.73      272.94     22.06 o 
  -2  10  10       36.27       51.95     11.76 o 
  -1  10  10      132.67       99.90     20.39 o 
   0  10  10       81.12      103.48     17.83 o 
  -6  11  10      159.46      167.91     15.59 o 
  -5  11  10      606.64      593.02     38.53 o 
  -4  11  10      119.76      151.26     19.91 o 
  -3  11  10      330.35      317.02     28.87 o 
 -14   1  11      199.00      204.60     26.48 o 
 -13   1  11      117.01      123.49     39.63 o 
 -12   1  11      127.01       77.12     15.70 o 
 -11   1  11      300.74      293.17     21.67 o 
 -10   1  11      115.75      124.99     12.16 o 
  -9   1  11       27.87       44.11     11.21 o 
  -8   1  11      335.20      356.39     24.79 o 
  -7   1  11      945.72      936.86     37.18 o 
  -6   1  11      453.95      388.03     19.10 o 
  -5   1  11     1456.36     1374.59     44.08 o 
  -4   1  11      325.99      367.39     19.50 o 
  -3   1  11      539.93      548.01     21.01 o 
  -2   1  11     1004.56      991.53     58.83 o 
  -1   1  11     5977.81     6417.49    100.33 o 
   0   1  11      408.27      375.52     19.96 o 
   1   1  11      250.53      193.92     17.52 o 
   2   1  11      236.19      241.66     23.88 o 
   3   1  11      771.81      877.08     72.64 o 
   4   1  11       72.14      109.77     22.68 o 
 -14   2  11     1567.07     1804.48    101.43 o 
 -13   2  11      224.59      247.63     21.51 o 
 -12   2  11     3089.39     3055.75     85.22 o 
 -11   2  11     2388.65     2424.38     62.42 o 
 -10   2  11     2003.95     2028.28     43.84 o 
  -9   2  11     1963.26     1748.16     65.41 o 
  -8   2  11     1776.44     1660.57     38.36 o 
  -7   2  11     2650.86     2444.70     68.31 o 
  -6   2  11     2945.67     2999.25    104.11 o 
  -5   2  11      474.49      499.39     21.13 o 
  -4   2  11       33.03       41.39      6.09 o 
  -3   2  11      154.10      175.37     10.73 o 
  -2   2  11      690.79      647.13     29.02 o 
  -1   2  11      285.12      251.80     12.04 o 
   0   2  11      329.69      328.36     25.91 o 
   1   2  11      254.68      274.98     22.17 o 
   2   2  11       40.04       44.53      8.06 o 
   3   2  11       55.11       77.14     25.52 o 
   4   2  11        3.95       28.21     29.97 o 
 -13   3  11        0.34       49.54     11.18 o 
 -12   3  11      987.44      994.96     52.35 o 
 -11   3  11        8.27       41.44     20.90 o 
 -10   3  11     1431.09     1527.75     53.77 o 
  -9   3  11       41.32       30.50     21.81 o 
  -8   3  11        1.50       26.55     11.01 o 
  -7   3  11       48.39       47.74      8.32 o 
  -6   3  11     1735.17     1685.82     45.13 o 
  -5   3  11        7.60       27.47      8.66 o 
  -4   3  11     1626.75     1724.95     38.39 o 
  -3   3  11       17.67       11.11      8.22 o 
  -2   3  11       82.71      146.23     12.49 o 
  -1   3  11       12.45       32.14     23.59 o 
   0   3  11      527.24      535.76     37.36 o 
   1   3  11       11.70       42.07     17.55 o 
   2   3  11      982.06      960.33     42.55 o 
   3   3  11        2.64       24.81     13.13 o 
   4   3  11      418.77      356.35     39.56 o 
 -13   4  11      256.15      251.98     29.18 o 
 -12   4  11      799.60      791.80     34.19 o 
 -11   4  11       79.39       95.27     17.76 o 
 -10   4  11     1027.74     1085.18     70.78 o 
  -9   4  11      664.04      565.90     41.58 o 
  -8   4  11     5655.22     5591.67     96.61 o 
  -7   4  11        1.11        8.35      5.16 o 
  -6   4  11       98.62      124.99      9.49 o 
  -5   4  11      235.57      178.36     11.85 o 
  -4   4  11     1495.88     1513.56     43.99 o 
  -3   4  11       11.08       12.86      7.82 o 
  -2   4  11       50.43       87.90      8.38 o 
  -1   4  11        8.10        3.79      8.45 o 
   0   4  11       50.14       47.04      8.85 o 
   1   4  11       47.78       40.75     10.86 o 
   2   4  11       62.32       48.12     19.00 o 
   3   4  11        5.85        4.89     11.16 o 
 -13   5  11       15.47       11.79      8.36 o 
 -12   5  11       67.56      109.85     20.77 o 
 -11   5  11        0.31       17.47      9.32 o 
 -10   5  11      205.25      205.46     17.66 o 
  -9   5  11      238.73      270.35     21.49 o 
  -8   5  11      183.42      182.13     14.92 o 
  -7   5  11      150.02      154.57     12.58 o 
  -6   5  11     1597.52     1496.80     61.50 o 
  -5   5  11      510.01      499.56     36.54 o 
  -4   5  11     1284.62     1422.08     85.25 o 
  -3   5  11      302.18      290.14     19.26 o 
  -2   5  11     1680.90     1781.76     42.67 o 
  -1   5  11      785.26      800.96     58.81 o 
   0   5  11     2709.64     2926.98     83.67 o 
   1   5  11      141.57      135.95     21.74 o 
   2   5  11     1257.02     1412.26     59.16 o 
   3   5  11       82.58      102.23     29.04 o 
 -12   6  11      176.85      168.49     19.16 o 
 -11   6  11      549.57      600.38     37.36 o 
 -10   6  11      349.98      310.75     21.94 o 
  -9   6  11      366.91      416.88     29.04 o 
  -8   6  11      378.16      350.00     27.95 o 
  -7   6  11     1688.67     1655.50     39.59 o 
  -6   6  11      372.71      403.45     21.13 o 
  -5   6  11      734.87      752.67     31.34 o 
  -4   6  11      164.98      182.03     15.45 o 
  -3   6  11     1571.14     1699.84     99.86 o 
  -2   6  11      338.84      349.22     26.95 o 
  -1   6  11      738.94      850.03     99.54 o 
   0   6  11       21.28       18.10      8.62 o 
   1   6  11        5.27       40.53     12.39 o 
   2   6  11       81.61       71.09     12.75 o 
 -11   7  11       55.63       32.93     15.85 o 
 -10   7  11      443.66      354.02     25.58 o 
  -9   7  11       13.56       18.85      7.95 o 
  -8   7  11       22.11       30.72      8.05 o 
  -7   7  11       18.66       27.08      7.46 o 
  -6   7  11        1.10       19.68      5.20 o 
  -5   7  11      828.29      881.88     47.09 o 
  -4   7  11       92.91      126.07     19.16 o 
  -3   7  11        0.21       34.49     12.95 o 
  -2   7  11      246.92      251.98     20.87 o 
  -1   7  11      154.56      186.94     18.94 o 
   0   7  11       42.98       69.34     15.61 o 
   1   7  11       12.60       26.83      9.69 o 
   2   7  11       93.77      119.79     17.47 o 
 -11   8  11     1776.05     1713.98     78.44 o 
 -10   8  11      161.37      117.75     13.59 o 
  -9   8  11     4064.59     4114.46    130.87 o 
  -8   8  11      355.51      245.33     20.92 o 
  -7   8  11      176.86      178.38     26.22 o 
  -6   8  11       14.83       15.80      6.95 o 
  -5   8  11      528.57      656.52     28.36 o 
  -4   8  11      408.51      382.94     33.51 o 
  -3   8  11     2675.16     2653.90     92.93 o 
  -2   8  11        5.79       11.74      4.89 o 
  -1   8  11      664.39      687.69     32.82 o 
   0   8  11       85.11       48.21     16.15 o 
   1   8  11       57.70       74.76     16.75 o 
  -9   9  11      465.24      382.36     47.66 o 
  -8   9  11       23.86       25.44      7.11 o 
  -7   9  11      746.43      684.06     35.85 o 
  -6   9  11       28.80      107.64     25.34 o 
  -5   9  11      653.98      689.36     33.81 o 
  -4   9  11       40.14       68.93     12.43 o 
  -3   9  11      453.89      570.44     63.48 o 
  -2   9  11      104.57      128.51     21.60 o 
  -1   9  11      137.35      175.20     18.38 o 
   0   9  11      264.21      266.19     21.11 o 
  -8  10  11      470.97      475.99     35.55 o 
  -7  10  11       26.29       27.45     10.30 o 
  -6  10  11      220.46      223.37     22.27 o 
  -5  10  11       48.28       36.86     15.88 o 
  -4  10  11       30.79       37.43     10.87 o 
  -3  10  11      434.84      367.87     27.87 o 
  -2  10  11      206.63      184.35     18.72 o 
 -14   0  12     1913.98     1877.76    141.59 o 
 -13   0  12        0.16       38.72     14.40 o 
 -12   0  12     3990.76     4122.14    156.94 o 
 -11   0  12        0.81       25.42     13.42 o 
 -10   0  12     2158.48     2287.78    207.71 o 
  -9   0  12        0.11       20.67     17.76 o 
  -8   0  12    10956.84    12117.58    274.74 o 
  -7   0  12        3.09        8.08      4.43 o 
  -6   0  12     6573.00     6070.69    165.01 o 
  -5   0  12      157.73      164.24     17.91 o 
  -4   0  12    13482.37    15217.51    385.17 o 
  -3   0  12        0.92       27.02     16.67 o 
  -2   0  12     3346.07     3570.33     74.76 o 
  -1   0  12      680.70      617.72     62.14 o 
   0   0  12    12974.17    15139.05   2192.15 o 
   1   0  12      221.57      218.37     25.68 o 
   2   0  12     1348.93     1242.90     77.20 o 
   3   0  12        3.33        8.20     17.76 o 
 -14   1  12     2320.99     2468.91     78.48 o 
 -13   1  12       48.36       43.43     11.26 o 
 -12   1  12      175.58      184.03     17.90 o 
 -11   1  12      298.88      285.57     23.75 o 
 -10   1  12      655.05      693.06     33.74 o 
  -9   1  12       14.18       21.70     10.77 o 
  -8   1  12       67.23       58.18     10.34 o 
  -7   1  12      188.95      206.74     19.66 o 
  -6   1  12        8.36        7.52      2.49 o 
  -5   1  12       15.19       20.86      6.43 o 
  -4   1  12       90.92      148.83     14.23 o 
  -3   1  12       23.82       26.16      7.11 o 
  -2   1  12       49.86       45.48      7.11 o 
  -1   1  12      410.37      353.40     38.01 o 
   0   1  12      636.66      674.91     44.31 o 
   1   1  12        4.94       18.23      7.84 o 
   2   1  12      105.15      102.84     16.94 o 
   3   1  12       27.70       34.03     23.17 o 
 -13   2  12       55.43       51.85     20.20 o 
 -12   2  12     1085.52     1170.79     52.79 o 
 -11   2  12     1254.31     1185.03     67.97 o 
 -10   2  12     1402.13     1320.39     53.87 o 
  -9   2  12      952.37      855.93     46.13 o 
  -8   2  12     1110.72     1142.20     74.68 o 
  -7   2  12      850.80      790.40     35.79 o 
  -6   2  12     1282.10     1268.26     55.16 o 
  -5   2  12     1355.02     1251.51     58.00 o 
  -4   2  12      751.94      785.55     32.73 o 
  -3   2  12      582.00      672.28     31.02 o 
  -2   2  12     1172.90     1264.10     53.79 o 
  -1   2  12      170.05      136.19     13.95 o 
   0   2  12     1037.21     1105.25     58.92 o 
   1   2  12        2.25       14.14     13.05 o 
   2   2  12      100.04      133.61     17.08 o 
   3   2  12      306.94      306.59     26.33 o 
 -13   3  12      731.96      696.93     43.25 o 
 -12   3  12      468.96      554.06     89.23 o 
 -11   3  12     1713.91     1733.98     52.74 o 
 -10   3  12        4.29       14.79      4.69 o 
  -9   3  12      484.99      468.61     21.92 o 
  -8   3  12       13.23       10.43      4.22 o 
  -7   3  12       14.79       19.36      6.86 o 
  -6   3  12      100.98      107.07      8.69 o 
  -5   3  12      163.39      175.96     10.42 o 
  -4   3  12      104.80      105.00      6.97 o 
  -3   3  12       68.93       71.94     10.78 o 
  -2   3  12       37.22       38.45      6.42 o 
  -1   3  12       19.18       32.40      9.71 o 
   0   3  12      403.22      493.46     45.12 o 
   1   3  12      101.81       95.30     11.62 o 
   2   3  12      200.60      200.97     19.42 o 
   3   3  12      241.07      251.74     39.12 o 
 -13   4  12     1960.75     1976.29     63.60 o 
 -12   4  12       73.48      104.21     25.75 o 
 -11   4  12     1183.82     1185.71     53.21 o 
 -10   4  12      103.67      117.26     12.52 o 
  -9   4  12     4450.73     4703.57     93.09 o 
  -8   4  12      166.34      195.35     28.17 o 
  -7   4  12     3228.38     3137.73     57.71 o 
  -6   4  12       67.84       68.04      9.71 o 
  -5   4  12     2996.24     2984.88     70.67 o 
  -4   4  12      109.74       96.74      9.90 o 
  -3   4  12     4168.94     4502.29     81.72 o 
  -2   4  12       44.09       30.43      8.56 o 
  -1   4  12     1431.04     1546.62     46.12 o 
   0   4  12       21.48       11.82      7.14 o 
   1   4  12     1351.12     1322.45     78.63 o 
   2   4  12        4.04       12.79     12.72 o 
 -12   5  12        2.97       11.99      7.00 o 
 -11   5  12     1389.15     1377.66     37.69 o 
 -10   5  12      248.19      288.64     26.26 o 
  -9   5  12     2953.00     2926.31     53.79 o 
  -8   5  12        8.65       14.02      7.73 o 
  -7   5  12      427.63      443.50     22.98 o 
  -6   5  12       79.42       68.15     10.58 o 
  -5   5  12      406.79      395.28     23.81 o 
  -4   5  12       22.39       19.73      5.98 o 
  -3   5  12      636.68      665.40     33.66 o 
  -2   5  12       84.34       49.75     10.35 o 
  -1   5  12      100.04      133.70     16.69 o 
   0   5  12        6.93       34.16     27.25 o 
   1   5  12      220.69      256.03     37.03 o 
   2   5  12       16.49       24.31      9.68 o 
 -12   6  12        7.98       17.25      7.73 o 
 -11   6  12     2188.36     2181.36    109.00 o 
 -10   6  12      362.19      277.40     19.47 o 
  -9   6  12     3140.50     3132.92     78.99 o 
  -8   6  12      409.81      407.02     30.10 o 
  -7   6  12     3431.84     3341.52    114.41 o 
  -6   6  12       88.77       68.09      8.53 o 
  -5   6  12     3234.16     3246.98     68.53 o 
  -4   6  12      139.99      151.70     14.42 o 
  -3   6  12     3979.04     4074.56     77.72 o 
  -2   6  12       10.86       29.36      9.70 o 
  -1   6  12     3132.31     3325.83    194.89 o 
   0   6  12        8.09       19.88      6.44 o 
   1   6  12      859.75      887.85     36.88 o 
 -11   7  12      192.64      130.98     13.63 o 
 -10   7  12     2552.44     2353.72     70.91 o 
  -9   7  12       15.24       32.04      7.02 o 
  -8   7  12      789.53      811.91     65.61 o 
  -7   7  12       66.44       74.01      8.85 o 
  -6   7  12      193.11      191.88     14.98 o 
  -5   7  12      624.39      664.81     29.94 o 
  -4   7  12      353.29      352.55     22.56 o 
  -3   7  12       53.77       50.42     10.96 o 
  -2   7  12      118.18      117.20     15.60 o 
  -1   7  12      113.14      125.71     15.53 o 
   0   7  12       39.50       72.94     15.65 o 
 -10   8  12     1658.10     1464.16     49.12 o 
  -9   8  12      194.48      187.34     24.26 o 
  -8   8  12     4431.76     4377.93    104.81 o 
  -7   8  12       63.29       85.00     12.65 o 
  -6   8  12     1289.59     1317.36     44.34 o 
  -5   8  12       50.07       41.14      9.52 o 
  -4   8  12     1900.36     1891.57     61.42 o 
  -3   8  12      300.40      319.80     46.12 o 
  -2   8  12     2158.25     2136.08     75.13 o 
  -1   8  12      225.44      219.74     29.66 o 
  -9   9  12        3.91       22.35      9.28 o 
  -8   9  12      487.71      475.83     31.50 o 
  -7   9  12      190.59      159.15     18.40 o 
  -6   9  12      341.04      362.88     25.56 o 
  -5   9  12        1.53       26.55     20.54 o 
  -4   9  12      241.36      220.68     19.55 o 
  -3   9  12       40.13       23.13      7.73 o 
  -2   9  12       95.53       66.96     13.67 o 
  -6  10  12     2466.51     2482.71     80.76 o 
  -5  10  12        0.86       29.37     12.07 o 
 -13   1  13     3005.13     3110.30    102.76 o 
 -12   1  13      292.65      286.50     19.63 o 
 -11   1  13     2535.38     2633.88     55.12 o 
 -10   1  13      136.13      121.61     16.43 o 
  -9   1  13     3221.69     3461.50    131.54 o 
  -8   1  13       22.23       29.49      6.31 o 
  -7   1  13     7469.76     7696.74    165.18 o 
  -6   1  13      270.51      320.56     15.38 o 
  -5   1  13     5724.68     5814.99    118.63 o 
  -4   1  13      637.12      627.72     24.02 o 
  -3   1  13     3063.81     3258.02     75.82 o 
  -2   1  13      930.16      992.50     52.02 o 
  -1   1  13      200.44      206.95     23.46 o 
   0   1  13       35.45       44.33     13.78 o 
   1   1  13     1196.82     1336.76     78.40 o 
   2   1  13      263.67      269.72     76.61 o 
 -13   2  13        8.14       23.50     19.46 o 
 -12   2  13      128.61      148.30     18.79 o 
 -11   2  13      125.60      183.77     39.28 o 
 -10   2  13        3.99       18.42     10.69 o 
  -9   2  13      611.57      574.85     36.47 o 
  -8   2  13      146.76      150.95     13.65 o 
  -7   2  13      350.56      338.87     19.10 o 
  -6   2  13       18.11       15.29      3.82 o 
  -5   2  13     1849.37     1587.25     47.64 o 
  -4   2  13      180.49      197.91     16.55 o 
  -3   2  13     1350.28     1565.01     82.56 o 
  -2   2  13       63.33      118.65     13.06 o 
  -1   2  13       69.08       92.75     11.56 o 
   0   2  13      305.45      293.96     35.65 o 
   1   2  13       40.98       31.49     19.32 o 
   2   2  13      133.55      189.83     29.31 o 
 -13   3  13      588.99      515.82     42.58 o 
 -12   3  13     4178.60     3988.28     97.66 o 
 -11   3  13     2622.36     2348.50    288.01 o 
 -10   3  13     4334.47     4332.23    113.14 o 
  -9   3  13      893.41      821.01     53.99 o 
  -8   3  13      933.07      832.47     38.88 o 
  -7   3  13      843.53      706.13     36.52 o 
  -6   3  13      828.51      779.74     32.22 o 
  -5   3  13      257.86      250.79     28.15 o 
  -4   3  13     1679.60     2055.98     77.95 o 
  -3   3  13      557.36      527.89     31.62 o 
  -2   3  13      589.02      669.30     57.63 o 
  -1   3  13      395.91      456.08     46.67 o 
   0   3  13      563.11      638.36     58.89 o 
   1   3  13      284.47      311.89     29.39 o 
 -13   4  13        7.65       36.04     12.17 o 
 -12   4  13      151.54      211.45     20.53 o 
 -11   4  13       45.05       49.31     11.06 o 
 -10   4  13      315.52      290.24     22.51 o 
  -9   4  13      237.76      221.68     23.52 o 
  -8   4  13     1639.43     1579.79     80.84 o 
  -7   4  13       71.94       74.86     11.56 o 
  -6   4  13     1194.78     1195.25     31.07 o 
  -5   4  13       66.92       61.36     10.47 o 
  -4   4  13      191.68      231.33     39.36 o 
  -3   4  13      329.59      294.47     24.38 o 
  -2   4  13      448.52      408.25     28.93 o 
  -1   4  13       49.13       65.08     12.49 o 
   0   4  13       75.53       65.93     13.41 o 
   1   4  13       46.83       81.50     19.69 o 
 -12   5  13     2534.29     2482.22     75.69 o 
 -11   5  13        1.13       17.22      6.59 o 
 -10   5  13     4186.28     4251.68    104.89 o 
  -9   5  13       99.35       79.00     15.65 o 
  -8   5  13     2997.00     2929.10     51.43 o 
  -7   5  13        3.75        5.19      5.70 o 
  -6   5  13     4085.17     4248.89     86.09 o 
  -5   5  13      131.13      114.55     13.50 o 
  -4   5  13     3961.78     4189.19     61.90 o 
  -3   5  13      309.11      317.97     51.23 o 
  -2   5  13     1627.77     1644.73     63.42 o 
  -1   5  13      140.17      165.43     16.40 o 
   0   5  13      473.23      525.23     79.27 o 
   1   5  13       94.87      119.79     15.66 o 
 -12   6  13        0.72       28.82     23.16 o 
 -11   6  13      163.13      151.14     12.75 o 
 -10   6  13      573.68      549.65     26.92 o 
  -9   6  13       12.96       23.33     11.53 o 
  -8   6  13      190.67      149.06     18.64 o 
  -7   6  13       95.82       97.99     12.69 o 
  -6   6  13       60.11       29.31     14.39 o 
  -5   6  13      157.48      165.47     14.56 o 
  -4   6  13      515.45      597.00     42.04 o 
  -3   6  13      169.04      178.75     20.33 o 
  -2   6  13       39.16      108.62     17.98 o 
  -1   6  13      120.64      143.84     17.07 o 
   0   6  13       12.27       20.79     11.24 o 
 -11   7  13      406.99      286.10     26.54 o 
 -10   7  13     2434.24     2216.72     71.98 o 
  -9   7  13     1031.70      901.97     60.13 o 
  -8   7  13     2424.70     2592.22    109.64 o 
  -7   7  13       41.26       29.41      9.80 o 
  -6   7  13     1368.38     1366.28     74.99 o 
  -5   7  13      848.72      853.01     38.07 o 
  -4   7  13     1645.59     1564.67     49.55 o 
  -3   7  13      633.74      647.59     41.46 o 
  -2   7  13     1454.34     1518.95    103.29 o 
  -1   7  13      416.57      325.50     26.62 o 
  -9   8  13       66.30       46.00     11.18 o 
  -8   8  13      448.42      453.16     40.93 o 
  -7   8  13       11.82       14.43      6.73 o 
  -6   8  13      451.74      499.33     33.07 o 
  -5   8  13      212.49      260.47     26.31 o 
  -4   8  13      369.84      332.67     26.42 o 
  -3   8  13      282.41      294.82     25.07 o 
  -2   8  13      675.35      718.12     89.03 o 
  -7   9  13      708.58      757.99     35.85 o 
  -6   9  13        3.74       26.29     15.55 o 
  -5   9  13     1731.57     1809.65     72.95 o 
  -4   9  13      163.33      116.59     16.27 o 
 -13   0  14        2.27        5.06     17.59 o 
 -12   0  14     3520.73     4033.51    321.74 o 
 -11   0  14      744.06      706.89     67.22 o 
 -10   0  14     1130.78     1056.01     70.31 o 
  -9   0  14       68.99       89.74     28.33 o 
  -8   0  14       54.68       97.10     16.25 o 
  -7   0  14       19.07       19.80     14.37 o 
  -6   0  14     2955.04     3409.92    257.48 o 
  -5   0  14     1248.21     1328.47     51.92 o 
  -4   0  14      148.05      186.87     30.31 o 
  -3   0  14      612.76      612.75     40.87 o 
  -2   0  14      398.85      547.59     96.39 o 
  -1   0  14      337.82      318.61     33.65 o 
   0   0  14       58.87       13.44     15.47 o 
   1   0  14      477.55      494.40     64.86 o 
 -13   1  14      395.35      314.37     27.15 o 
 -12   1  14      921.77      972.99     31.41 o 
 -11   1  14       22.58       33.41      8.68 o 
 -10   1  14      711.21      801.78     58.86 o 
  -9   1  14       26.40       37.49     13.75 o 
  -8   1  14       74.43       90.48      9.92 o 
  -7   1  14      613.70      418.63     52.47 o 
  -6   1  14       69.90       88.35     11.95 o 
  -5   1  14      468.20      443.71     20.47 o 
  -4   1  14      292.72      345.03     18.78 o 
  -3   1  14      422.75      438.35     31.88 o 
  -2   1  14        1.26       23.94     13.11 o 
  -1   1  14      127.30      130.36     15.95 o 
   0   1  14       57.39       11.18     10.12 o 
   1   1  14      268.50      263.50     29.89 o 
 -13   2  14      284.73      292.16     25.84 o 
 -12   2  14     2442.90     2473.48     96.19 o 
 -11   2  14      952.87     1091.44     99.47 o 
 -10   2  14     1636.01     1586.85     64.31 o 
  -9   2  14      496.18      462.53     22.73 o 
  -8   2  14      777.43      766.73     42.01 o 
  -7   2  14      219.18      202.91     13.98 o 
  -6   2  14     3180.29     3441.85    133.15 o 
  -5   2  14      242.66      274.11     19.14 o 
  -4   2  14      831.70      848.05     43.86 o 
  -3   2  14      140.58      164.58     27.55 o 
  -2   2  14       11.60       10.91      6.86 o 
  -1   2  14      226.02      255.93     17.95 o 
   0   2  14      287.15      314.74     72.59 o 
 -13   3  14      871.54      880.13     60.13 o 
 -12   3  14     1526.19     1477.13     80.30 o 
 -11   3  14     2155.90     2102.03     92.82 o 
 -10   3  14     1346.65     1374.70    154.08 o 
  -9   3  14      707.24      670.64     30.30 o 
  -8   3  14      185.40      160.41     14.84 o 
  -7   3  14     1035.73      881.69     64.12 o 
  -6   3  14      447.88      368.32     23.58 o 
  -5   3  14     1033.55     1081.69     28.47 o 
  -4   3  14      694.35      671.04     41.39 o 
  -3   3  14      198.72      260.16     23.32 o 
  -2   3  14      213.92      223.88     19.00 o 
  -1   3  14      300.71      321.80     29.90 o 
   0   3  14       39.46       29.00     15.37 o 
 -12   4  14       66.25       43.16     13.58 o 
 -11   4  14     1469.05     1418.58     56.79 o 
 -10   4  14      325.13      315.99     25.15 o 
  -9   4  14     1232.40     1203.72     47.34 o 
  -8   4  14       84.67       73.95     11.22 o 
  -7   4  14     1311.35     1330.72     53.46 o 
  -6   4  14      309.17      313.13     21.80 o 
  -5   4  14      425.32      425.79     26.83 o 
  -4   4  14      539.74      498.35     34.36 o 
  -3   4  14        1.02        8.63      8.63 o 
  -2   4  14      275.96      274.20     23.17 o 
  -1   4  14        2.54       15.73      8.12 o 
   0   4  14      139.74      185.89     19.18 o 
 -12   5  14       27.21       26.83      9.83 o 
 -11   5  14        4.69       27.43      8.31 o 
 -10   5  14       19.39       27.12      8.76 o 
  -9   5  14      384.96      340.17     23.25 o 
  -8   5  14      202.85      201.55     39.82 o 
  -7   5  14        0.73       10.27     10.90 o 
  -6   5  14       26.89       20.73      6.79 o 
  -5   5  14      121.84      140.32     13.45 o 
  -4   5  14       38.75       31.49      7.39 o 
  -3   5  14      361.88      332.44     18.15 o 
  -2   5  14       54.08       45.04      9.02 o 
  -1   5  14      212.78      198.10     17.40 o 
 -11   6  14      505.68      498.29     37.67 o 
 -10   6  14       54.39       51.45      9.93 o 
  -9   6  14      414.84      456.58     35.60 o 
  -8   6  14      305.59      272.58     21.35 o 
  -7   6  14      567.26      490.77     44.82 o 
  -6   6  14      426.44      420.06     31.46 o 
  -5   6  14      922.04      973.54     45.01 o 
  -4   6  14      447.72      467.19     37.22 o 
  -3   6  14       97.36      100.93     16.28 o 
  -2   6  14      548.79      487.24     52.78 o 
 -10   7  14      458.24      429.35     41.58 o 
  -9   7  14      366.60      355.41     37.01 o 
  -8   7  14      421.96      492.87     33.22 o 
  -7   7  14       73.64       66.04     13.59 o 
  -6   7  14     1095.01     1210.10     57.19 o 
  -5   7  14      607.38      583.35     40.50 o 
  -4   7  14      701.59      684.20     39.98 o 
  -3   7  14      480.92      428.41     31.26 o 
  -8   8  14      164.61      172.94     15.75 o 
  -7   8  14      386.97      308.54     23.61 o 
  -6   8  14      134.49       92.59     28.86 o 
  -5   8  14      103.18       94.12     19.77 o 
 -13   1  15        7.11       27.92      9.59 o 
 -12   1  15        0.98        8.86      7.44 o 
 -11   1  15      113.59      150.35     19.84 o 
 -10   1  15      128.65      127.57     14.73 o 
  -9   1  15      125.39      138.67     14.19 o 
  -8   1  15      338.08      361.35     19.64 o 
  -7   1  15       51.80       38.54     12.47 o 
  -6   1  15      576.64      537.21     22.23 o 
  -5   1  15      221.10      185.91     13.16 o 
  -4   1  15      308.42      304.87     16.73 o 
  -3   1  15      184.42      194.77     16.28 o 
  -2   1  15      331.38      326.17     69.00 o 
  -1   1  15     1185.63     1345.67     79.38 o 
 -12   2  15     2192.80     2193.04    114.60 o 
 -11   2  15     1287.37     1265.53     66.05 o 
 -10   2  15      594.67      632.65    102.88 o 
  -9   2  15      579.48      556.65     32.60 o 
  -8   2  15      428.35      395.15     36.38 o 
  -7   2  15      442.21      416.85     23.44 o 
  -6   2  15     1024.12     1043.99     32.51 o 
  -5   2  15      149.76      141.35     11.70 o 
  -4   2  15       27.89       37.68     14.26 o 
  -3   2  15       14.73       13.51      7.79 o 
  -2   2  15       37.78       19.17      9.21 o 
  -1   2  15       29.95       32.54     33.48 o 
 -12   3  15      130.65       73.69     20.61 o 
 -11   3  15       32.73       33.39      9.09 o 
 -10   3  15      801.68      721.92     34.26 o 
  -9   3  15        7.75        4.46      4.58 o 
  -8   3  15        0.32       11.02      7.68 o 
  -7   3  15       13.81       17.99      8.57 o 
  -6   3  15       83.52       71.73     10.27 o 
  -5   3  15       13.59       26.66     10.14 o 
  -4   3  15      768.23      744.26     40.23 o 
  -3   3  15        1.42       12.00      8.93 o 
  -2   3  15       18.35       10.59      8.91 o 
  -1   3  15       10.13       44.09     23.03 o 
 -12   4  15      448.31      422.49     42.12 o 
 -11   4  15       54.45       52.76     11.63 o 
 -10   4  15      178.45      159.71     16.33 o 
  -9   4  15      240.21      175.60     14.05 o 
  -8   4  15     2232.00     2135.38     68.75 o 
  -7   4  15       56.27       54.43     10.12 o 
  -6   4  15       29.06       23.55      5.99 o 
  -5   4  15       95.24       77.96     11.16 o 
  -4   4  15      170.65      150.15     17.90 o 
  -3   4  15        0.93       16.64      7.23 o 
  -2   4  15       15.29       13.96      6.03 o 
 -11   5  15       84.79      151.20     50.34 o 
 -10   5  15      260.76      216.12     23.17 o 
  -9   5  15      222.78      197.70     22.58 o 
  -8   5  15       16.49       17.50     10.83 o 
  -7   5  15      239.10      203.73     16.22 o 
  -6   5  15      325.29      227.92     18.32 o 
  -5   5  15      434.01      383.08     37.58 o 
  -4   5  15      489.80      532.49     38.86 o 
  -3   5  15      144.38      129.81     17.04 o 
 -10   6  15      332.69      254.15     31.05 o 
  -9   6  15       60.19       53.08     16.48 o 
  -8   6  15      353.88      261.72     22.05 o 
  -7   6  15      807.04      777.35     57.73 o 
  -6   6  15      138.16      156.25     26.45 o 
  -5   6  15      268.93      239.68     23.47 o 
  -4   6  15       14.42       42.13     11.14 o 
  -8   7  15      130.34      131.82     14.77 o 
  -7   7  15      230.30      207.37     26.84 o 
  -6   7  15        8.50       27.08     10.81 o 
  -5   7  15       63.73       49.91     19.67 o 
 -12   0  16     2098.97     1935.47    313.58 o 
 -11   0  16       10.86        6.25      7.16 o 
 -10   0  16      650.06      654.78     52.28 o 
  -9   0  16       11.32       38.17     33.27 o 
  -8   0  16     2916.50     3071.70    321.74 o 
  -7   0  16       20.58       18.35     12.73 o 
  -6   0  16     2067.93     1903.10     66.75 o 
  -5   0  16      111.30      138.37     44.69 o 
  -4   0  16     2262.10     2255.81    140.79 o 
  -3   0  16       13.11       12.18     12.26 o 
  -2   0  16      324.69      409.42     52.26 o 
 -12   1  16      116.20      108.32     15.61 o 
 -11   1  16       72.58       79.07     13.80 o 
 -10   1  16      177.95      208.99     16.69 o 
  -9   1  16       10.26       14.30      5.95 o 
  -8   1  16      123.42      134.70     15.53 o 
  -7   1  16       49.39       23.18      7.32 o 
  -6   1  16        0.12       24.73      9.13 o 
  -5   1  16        0.35       20.54      8.62 o 
  -4   1  16       14.21       24.46      9.28 o 
  -3   1  16        4.34       53.07     20.63 o 
 -12   2  16      485.70      409.92     31.99 o 
 -11   2  16      549.04      456.08     34.35 o 
 -10   2  16      419.13      456.53     61.87 o 
  -9   2  16      194.20      140.59     16.10 o 
  -8   2  16      399.43      351.50     41.53 o 
  -7   2  16       97.54       65.37      9.76 o 
  -6   2  16      352.24      347.54     13.51 o 
  -5   2  16      232.42      217.87     15.39 o 
  -4   2  16      259.22      248.60     22.54 o 
  -3   2  16       90.31      109.12     20.28 o 
 -11   3  16      393.51      393.45     43.59 o 
 -10   3  16       44.78       60.55     11.41 o 
  -9   3  16       79.24       76.25     11.39 o 
  -8   3  16        3.60        8.22      6.55 o 
  -7   3  16       25.57       33.78      8.96 o 
  -6   3  16       89.82       78.57     11.56 o 
  -5   3  16        0.09       10.00      7.90 o 
  -4   3  16      119.04       92.82     13.14 o 
  -3   3  16        6.62        9.95      8.09 o 
 -11   4  16      714.16      675.30     48.77 o 
 -10   4  16      147.63       91.53     22.51 o 
  -9   4  16      757.66      537.40    136.09 o 
  -8   4  16       12.10       26.38      6.22 o 
  -7   4  16     1229.23     1146.21     60.45 o 
  -6   4  16       57.36       87.89     15.10 o 
  -5   4  16      862.94      906.34    111.22 o 
  -4   4  16       23.39        6.90      7.91 o 
  -9   5  16      761.51      610.44     33.71 o 
  -8   5  16        3.34       13.18      7.01 o 
  -7   5  16      168.01      179.38     18.63 o 
  -6   5  16       73.05       44.93     13.65 o 
  -5   5  16       46.17       21.86     22.61 o 
 -10   1  17       77.94       35.27     13.99 o 
  -9   1  17     1393.87     1413.10    108.48 o 
  -8   1  17       31.24       16.05     17.46 o 
  -7   1  17     2235.59     2289.07     92.52 o 
  -6   1  17      176.32      163.50     34.84 o 
  -5   1  17      815.60      788.88     61.66 o 
 -10   2  17       13.05       12.86      8.79 o 
  -9   2  17      178.94      232.70     31.03 o 
  -8   2  17      154.78      171.73     14.45 o 
  -7   2  17      172.29      191.56     13.69 o 
  -6   2  17       38.65       45.38     10.92 o 
  -5   2  17      297.64      302.03     41.52 o 
  -9   3  17      319.76      277.41     34.46 o 
  -8   3  17      375.73      352.13     25.51 o 
  -7   3  17      417.29      399.80     27.96 o 
  -6   3  17      129.02      130.83     26.90 o 
                                                 
